# Supplementary material for: ﻿A new genus Neobelonopsis and two new species of Trichobelonium (Helotiales, Ascomycota) discovered mainly from poaceous grasses native to Asia in Japan
Source: MycoKeys. 2023 Aug 14;99:45–85. doi: 10.3897/mycokeys.99.90117 (PMC10442789; doi:10.3897/mycokeys.99.90117)
Supplement: XML Treatment for Neobelonopsis [file mycokeys.99.90117-treatment1.xml]

<!DOCTYPE tp:taxon-treatment
  PUBLIC "-//TaxonX//DTD Taxonomic Treatment Publishing DTD v0 20100105//EN" "tax-treatment-NSO.dtd">
<tp:taxon-treatment xmlns:tp="http://www.plazi.org/taxpub"><tp:treatment-meta><kwd-group><label>Taxon classification</label><kwd>
                <named-content content-type="kingdom">Fungi</named-content>
              </kwd><kwd>
                <named-content content-type="order">Helotiales</named-content>
              </kwd><kwd>
                <named-content content-type="family">Mollisiaceae</named-content>
              </kwd></kwd-group><mixed-citation publication-type="journal"><person-group><name><surname>Itagaki</surname><given-names>Hiyori</given-names></name><name><surname>Hosoya</surname><given-names>Tsuyoshi</given-names></name></person-group><article-title>﻿A new genus <italic><tp:taxon-name><tp:taxon-name-part taxon-name-part-type="genus" reg="Neobelonopsis">Neobelonopsis</tp:taxon-name-part></tp:taxon-name></italic> and two new species of <italic><tp:taxon-name><tp:taxon-name-part taxon-name-part-type="genus" reg="Trichobelonium">Trichobelonium</tp:taxon-name-part></tp:taxon-name></italic> (<tp:taxon-name><tp:taxon-name-part taxon-name-part-type="order">Helotiales</tp:taxon-name-part></tp:taxon-name>, <tp:taxon-name><tp:taxon-name-part taxon-name-part-type="genus" reg="Ascomycota">Ascomycota</tp:taxon-name-part></tp:taxon-name>) discovered mainly from poaceous grasses native to Asia in Japan</article-title><source>MycoKeys</source><day>14</day><month>08</month><year>2023</year><volume>99</volume><fpage>45</fpage><lpage>85</lpage><pub-id pub-id-type="doi">10.3897/mycokeys.99.90117</pub-id></mixed-citation></tp:treatment-meta><tp:nomenclature><label>﻿</label><tp:taxon-name>
              <object-id xmlns:xlink="http://www.w3.org/1999/xlink" content-type="arpha" xlink:type="simple">977958E8-0407-518E-A7A3-9A6130E4F002</object-id>
              <tp:taxon-name-part taxon-name-part-type="genus" reg="Neobelonopsis">Neobelonopsis</tp:taxon-name-part>
              <object-id xmlns:xlink="http://www.w3.org/1999/xlink" content-type="mycobank" xlink:type="simple">MB843851</object-id>
            </tp:taxon-name><tp:taxon-authority>Itagaki &amp; Hosoya</tp:taxon-authority><tp:taxon-status xmlns:xlink="http://www.w3.org/1999/xlink" xlink:type="simple">gen. nov.</tp:taxon-status><xref ref-type="fig" rid="F3">Figs 3</xref><xref ref-type="fig" rid="F4">, 4</xref><xref ref-type="fig" rid="F5">, 5</xref><xref ref-type="fig" rid="F6">, 6</xref><xref ref-type="fig" rid="F7">, 7</xref><xref ref-type="fig" rid="F8">, 8</xref><xref ref-type="fig" rid="F9">, 9</xref><xref ref-type="fig" rid="F10">, 10</xref><xref ref-type="fig" rid="F11">, 11</xref><xref ref-type="fig" rid="F12">, 12</xref><xref ref-type="fig" rid="F13">, 13</xref><xref ref-type="fig" rid="F14">, 14</xref></tp:nomenclature><tp:treatment-sec sec-type="etymology" id="SECID0EBOBK"><title>Etymology.</title><p>Refers to the morphological similarity with the genus, <italic><tp:taxon-name><tp:taxon-name-part taxon-name-part-type="genus" reg="Belonopsis">Belonopsis</tp:taxon-name-part></tp:taxon-name></italic>.</p></tp:treatment-sec><tp:treatment-sec sec-type="diagnosis" id="SECID0EOOBK"><title>Diagnosis.</title><p>Differs from <italic><tp:taxon-name><tp:taxon-name-part taxon-name-part-type="genus" reg="Belonopsis">Belonopsis</tp:taxon-name-part></tp:taxon-name></italic> by superficial apothecia, which sometimes arise from dark-colored hyphal mass, observed as dark spots in superficial view, flattened in section (<italic>scutum</italic>, pl. <italic>scuta</italic>), wholly brownish receptacle, and the absence of crystals in the medullary excipulum. Differs from <italic><tp:taxon-name><tp:taxon-name-part taxon-name-part-type="genus" reg="Trichobelonium">Trichobelonium</tp:taxon-name-part></tp:taxon-name></italic> in lacking crystals in the medullary excipulum and anchoring hyphae connecting the basal apothecia and subiculum. Differs from <italic><tp:taxon-name><tp:taxon-name-part taxon-name-part-type="genus" reg="Mollisia">Mollisia</tp:taxon-name-part></tp:taxon-name></italic> by longer ascospores with (0–)1–3 septa, the color contrast between white hymenium and dark receptacle, and its preference for graminicolous habitats such as the culms of <italic><tp:taxon-name><tp:taxon-name-part taxon-name-part-type="genus" reg="Sasa">Sasa</tp:taxon-name-part></tp:taxon-name></italic> spp. and <italic><tp:taxon-name><tp:taxon-name-part taxon-name-part-type="genus" reg="Miscanthus">Miscanthus</tp:taxon-name-part><tp:taxon-name-part taxon-name-part-type="species" reg="sinensis">sinensis</tp:taxon-name-part></tp:taxon-name></italic> Andersson.</p><fig id="F3" position="float" orientation="portrait"><object-id xmlns:xlink="http://www.w3.org/1999/xlink" content-type="doi" xlink:type="simple">10.3897/mycokeys.99.90117.figure3</object-id><object-id xmlns:xlink="http://www.w3.org/1999/xlink" content-type="arpha" xlink:type="simple">A135FB48-1284-5698-914C-72E4468D233B</object-id><label>Figure 3.</label><caption><p><italic><tp:taxon-name><tp:taxon-name-part taxon-name-part-type="genus" reg="Neobelonopsis">Neobelonopsis</tp:taxon-name-part><tp:taxon-name-part taxon-name-part-type="species" reg="acutata">acutata</tp:taxon-name-part></tp:taxon-name></italic> (<abbrev xmlns:xlink="http://www.w3.org/1999/xlink" xlink:title="mycological herbarium of National Museum of Nature and Science" id="ABBRID0E1QBK" xlink:type="simple">TNS</abbrev>-F-86648, holotype) <bold>A</bold> fresh apothecia on the decaying culm of <italic><tp:taxon-name><tp:taxon-name-part taxon-name-part-type="genus" reg="Miscanthus">Miscanthus</tp:taxon-name-part><tp:taxon-name-part taxon-name-part-type="species" reg="sinensis">sinensis</tp:taxon-name-part></tp:taxon-name></italic><bold>B</bold> dried apothecia <bold>C</bold> stromata with sparse subiculum <bold>D</bold> one month old colony on <abbrev xmlns:xlink="http://www.w3.org/1999/xlink" xlink:title="potato dextrose agar" id="ABBRID0ERRBK" xlink:type="simple">PDA</abbrev><bold>E</bold> vertical section of the apothecium (in <abbrev xmlns:xlink="http://www.w3.org/1999/xlink" xlink:title="lactic acid" id="ABBRID0EXRBK" xlink:type="simple">LA</abbrev>) <bold>F</bold> refractive vacuoles in fresh marginal cells (in water) <bold>G</bold> asci with ascospores (in CB/<abbrev xmlns:xlink="http://www.w3.org/1999/xlink" xlink:title="lactic acid" id="ABBRID0E6RBK" xlink:type="simple">LA</abbrev>) <bold>H</bold> paraphyses (in CB/<abbrev xmlns:xlink="http://www.w3.org/1999/xlink" xlink:title="lactic acid" id="ABBRID0EFSBK" xlink:type="simple">LA</abbrev>) <bold>I</bold> paraphyses with a long refractive vacuole (in water) <bold>J</bold> blue-stained apical pore of ascus (in Melzer’s solution after 3% <abbrev xmlns:xlink="http://www.w3.org/1999/xlink" xlink:title="potassium hydroxide" id="ABBRID0ENSBK" xlink:type="simple">KOH</abbrev> pretreatment) <bold>K</bold> croziers at the base of ascus (in CB/<abbrev xmlns:xlink="http://www.w3.org/1999/xlink" xlink:title="lactic acid" id="ABBRID0ETSBK" xlink:type="simple">LA</abbrev>) <bold>L</bold> ascospores (in CB/<abbrev xmlns:xlink="http://www.w3.org/1999/xlink" xlink:title="lactic acid" id="ABBRID0EZSBK" xlink:type="simple">LA</abbrev>) <bold>M</bold> conidia (in water) <bold>N, O</bold> conidiophores (in water) <bold>P</bold> bulbile (in CB/<abbrev xmlns:xlink="http://www.w3.org/1999/xlink" xlink:title="lactic acid" id="ABBRID0EDTBK" xlink:type="simple">LA</abbrev>) <bold>Q</bold> subicular hyphae (in CB/<abbrev xmlns:xlink="http://www.w3.org/1999/xlink" xlink:title="lactic acid" id="ABBRID0EJTBK" xlink:type="simple">LA</abbrev>). Scale bars: 1 mm (<bold>A, B</bold>); 0.2 mm (<bold>C</bold>); 25 μm (<bold>E, Q</bold>); 10 μm (<bold>F–P</bold>).</p></caption><graphic xmlns:xlink="http://www.w3.org/1999/xlink" xlink:href="mycokeys-99-045-g003.jpg" position="float" orientation="portrait" xlink:type="simple" id="oo_892419.jpg"><uri content-type="original_file" xlink:type="simple">https://binary.pensoft.net/fig/892419</uri></graphic></fig></tp:treatment-sec><tp:treatment-sec sec-type="type species" id="SECID0E1TBK"><title>Type species.</title><p><italic><tp:taxon-name><tp:taxon-name-part taxon-name-part-type="genus" reg="Neobelonopsis">Neobelonopsis</tp:taxon-name-part><tp:taxon-name-part taxon-name-part-type="species" reg="multiguttata">multiguttata</tp:taxon-name-part></tp:taxon-name></italic> Itagaki &amp; Hosoya.</p></tp:treatment-sec><tp:treatment-sec sec-type="description" id="SECID0ELUBK"><title>Description.</title><p><italic>Apothecia</italic> scattered to gregarious, superficial, sometimes developed from scuta developed from poorly developed subiculum, globose to pulvinate when immature, discoid to saucer-shape when mature, flat to concave, sometimes seated on thinly subiculum, sessile, with brown to blackish receptacle; disc entire to sinuate, without hairs, waxy, often white to pale gray when fresh (rarely reddish orange), turning yellowish when dried. Ectal excipulum <bold><italic>textura globulosa</italic></bold> to <bold><italic>angularis</italic></bold>, not gelatinized, without crystals or exudates, composed of 2–3 cell layers of brown thick-walled cells, brown, becoming darker toward the cortical cells; medullary excipulum <bold><italic>textura intricata</italic></bold> to <bold><italic>prismatica</italic></bold>, composed of loosely interwoven hyphae, thin-walled hyphae 2–3 µm diam, hyaline. <bold><italic>Asci</italic></bold> cylindrical clavate, 8-spored, with a thick-walled conical apex. <bold><italic>Ascospores</italic></bold> ellipsoid to fusiform(-subcylindrical), with obtuse-subacute(-acute) extremes, straight to slightly curved(-sigmoid), thin-walled, 0–3(–4)-septate, with or without guttules, hyaline. <bold><italic>Paraphyses</italic></bold> cylindrical to slightly clavate, straight to curved, branched to simple, thin-walled, hyaline, apical cell containing long refractive vacuoles when mounted fresh in water. Conidiogenesis phialidic (resembles that of <italic><tp:taxon-name><tp:taxon-name-part taxon-name-part-type="genus" reg="Phialocephala">Phialocephala</tp:taxon-name-part></tp:taxon-name></italic> or <italic><tp:taxon-name><tp:taxon-name-part taxon-name-part-type="genus" reg="Cadophora">Cadophora</tp:taxon-name-part></tp:taxon-name></italic>) when present.</p></tp:treatment-sec><tp:treatment-sec><!--Section generated to contain objects referenced in tp:taxon-treatment.--><fig id="F4" position="float" orientation="portrait"><object-id xmlns:xlink="http://www.w3.org/1999/xlink" content-type="doi" xlink:type="simple">10.3897/mycokeys.99.90117.figure4</object-id><object-id xmlns:xlink="http://www.w3.org/1999/xlink" content-type="arpha" xlink:type="simple">83153E43-DE0A-58CB-9C1D-70142A8360CF</object-id><label>Figure 4.</label><caption><p><italic><tp:taxon-name><tp:taxon-name-part taxon-name-part-type="genus" reg="Neobelonopsis">Neobelonopsis</tp:taxon-name-part><tp:taxon-name-part taxon-name-part-type="species" reg="bicolor">bicolor</tp:taxon-name-part></tp:taxon-name></italic> (<abbrev xmlns:xlink="http://www.w3.org/1999/xlink" xlink:title="mycological herbarium of National Museum of Nature and Science" id="ABBRID0E1GCK" xlink:type="simple">TNS</abbrev>-F-86605, holotype) <bold>A</bold> fresh apothecia on decaying unidentified wood (<abbrev xmlns:xlink="http://www.w3.org/1999/xlink" xlink:title="mycological herbarium of National Museum of Nature and Science" id="ABBRID0EAHCK" xlink:type="simple">TNS</abbrev>-F-86666) <bold>B</bold> dried apothecia with yellowish disc and blackish flask (<abbrev xmlns:xlink="http://www.w3.org/1999/xlink" xlink:title="mycological herbarium of National Museum of Nature and Science" id="ABBRID0EGHCK" xlink:type="simple">TNS</abbrev>-F-86666) <bold>C</bold> dried apothecia with greyish discs <bold>D</bold> vertical section of the apothecium (<abbrev xmlns:xlink="http://www.w3.org/1999/xlink" xlink:title="mycological herbarium of National Museum of Nature and Science" id="ABBRID0EOHCK" xlink:type="simple">TNS</abbrev>-F-86666, in <abbrev xmlns:xlink="http://www.w3.org/1999/xlink" xlink:title="lactic acid" id="ABBRID0ESHCK" xlink:type="simple">LA</abbrev>) <bold>E</bold> hyaline medullary excipulum (<abbrev xmlns:xlink="http://www.w3.org/1999/xlink" xlink:title="mycological herbarium of National Museum of Nature and Science" id="ABBRID0EYHCK" xlink:type="simple">TNS</abbrev>-F-86666, in <abbrev xmlns:xlink="http://www.w3.org/1999/xlink" xlink:title="lactic acid" id="ABBRID0E3HCK" xlink:type="simple">LA</abbrev>) <bold>F</bold> brown medullary excipulum <bold>G</bold> ascospores (in CB/<abbrev xmlns:xlink="http://www.w3.org/1999/xlink" xlink:title="lactic acid" id="ABBRID0EEICK" xlink:type="simple">LA</abbrev>) <bold>H</bold> blue-stained apical pore of asci (in Melzer’s solution after 3% <abbrev xmlns:xlink="http://www.w3.org/1999/xlink" xlink:title="potassium hydroxide" id="ABBRID0EKICK" xlink:type="simple">KOH</abbrev> pretreatment) <bold>I</bold> croziers at the base of asci (in CB/<abbrev xmlns:xlink="http://www.w3.org/1999/xlink" xlink:title="lactic acid" id="ABBRID0EQICK" xlink:type="simple">LA</abbrev>) <bold>J</bold> asci with ascospores (in CB/<abbrev xmlns:xlink="http://www.w3.org/1999/xlink" xlink:title="lactic acid" id="ABBRID0EWICK" xlink:type="simple">LA</abbrev>) <bold>K</bold> paraphyses (in CB/<abbrev xmlns:xlink="http://www.w3.org/1999/xlink" xlink:title="lactic acid" id="ABBRID0E3ICK" xlink:type="simple">LA</abbrev>) <bold>L</bold> one month old colony on <abbrev xmlns:xlink="http://www.w3.org/1999/xlink" xlink:title="potato dextrose agar" id="ABBRID0ECJCK" xlink:type="simple">PDA</abbrev><bold>M</bold> dark, gelatinous hyphal mass on <abbrev xmlns:xlink="http://www.w3.org/1999/xlink" xlink:title="cornmeal agar" id="ABBRID0EIJCK" xlink:type="simple">CMA</abbrev><bold>N</bold> monilioid hyphae surrounded by a gelatinous sheath (in diluted black ink) <bold>O</bold> octahedron crystals with monilioid hyphae on <abbrev xmlns:xlink="http://www.w3.org/1999/xlink" xlink:title="cornmeal agar" id="ABBRID0EQJCK" xlink:type="simple">CMA</abbrev> (in water) <bold>P</bold> monilioid hyphae containing abundant guttles (in water). Scale bars: 1 mm (<bold>A, M</bold>); 0.5 mm (<bold>B, C</bold>); 50 μm (<bold>D–F</bold>); 25 μm (<bold>N, O</bold>); 10 μm (<bold>G–K, P</bold>).</p></caption><graphic xmlns:xlink="http://www.w3.org/1999/xlink" xlink:href="mycokeys-99-045-g004.jpg" position="float" orientation="portrait" xlink:type="simple" id="oo_892420.jpg"><uri content-type="original_file" xlink:type="simple">https://binary.pensoft.net/fig/892420</uri></graphic></fig><fig id="F5" position="float" orientation="portrait"><object-id xmlns:xlink="http://www.w3.org/1999/xlink" content-type="doi" xlink:type="simple">10.3897/mycokeys.99.90117.figure5</object-id><object-id xmlns:xlink="http://www.w3.org/1999/xlink" content-type="arpha" xlink:type="simple">F37470CD-93FC-540F-8AF0-9A71F2AA5C58</object-id><label>Figure 5.</label><caption><p><italic><tp:taxon-name><tp:taxon-name-part taxon-name-part-type="genus" reg="Neobelonopsis">Neobelonopsis</tp:taxon-name-part><tp:taxon-name-part taxon-name-part-type="species" reg="cinnabarina">cinnabarina</tp:taxon-name-part></tp:taxon-name></italic> (<abbrev xmlns:xlink="http://www.w3.org/1999/xlink" xlink:title="mycological herbarium of National Museum of Nature and Science" id="ABBRID0ETUCK" xlink:type="simple">TNS</abbrev>-F-86682, holotype) <bold>A</bold> fresh apothecia on the decaying culm of <italic><tp:taxon-name><tp:taxon-name-part taxon-name-part-type="genus" reg="Miscanthus">Miscanthus</tp:taxon-name-part><tp:taxon-name-part taxon-name-part-type="species" reg="sinensis">sinensis</tp:taxon-name-part></tp:taxon-name></italic><bold>B</bold> immature apothecium protruding from the stroma <bold>C</bold> dried apothecia <bold>D</bold> one month old colony on <abbrev xmlns:xlink="http://www.w3.org/1999/xlink" xlink:title="potato dextrose agar" id="ABBRID0EKVCK" xlink:type="simple">PDA</abbrev><bold>E</bold> texture of stroma (in <abbrev xmlns:xlink="http://www.w3.org/1999/xlink" xlink:title="lactic acid" id="ABBRID0EQVCK" xlink:type="simple">LA</abbrev>) <bold>F</bold> vertical section of the apothecium (in <abbrev xmlns:xlink="http://www.w3.org/1999/xlink" xlink:title="lactic acid" id="ABBRID0EWVCK" xlink:type="simple">LA</abbrev>) <bold>G</bold> yellowish reflective vacuoles in fresh paraphyses (in water) <bold>H</bold> yellowish vacuoles in outermost cells of fresh ectal excipulum (in water) <bold>I</bold> immature ascus with yellowish cytoplasm (in water) <bold>J</bold> ascospores with yellowish cytoplasm (in water) <bold>K</bold> apothecium that dissolved magenta pigments when immersed in 3% <abbrev xmlns:xlink="http://www.w3.org/1999/xlink" xlink:title="potassium hydroxide" id="ABBRID0EEWCK" xlink:type="simple">KOH</abbrev><bold>L</bold> outermost cells that turned magenta (in 3% <abbrev xmlns:xlink="http://www.w3.org/1999/xlink" xlink:title="potassium hydroxide" id="ABBRID0EKWCK" xlink:type="simple">KOH</abbrev>) <bold>M</bold> fresh paraphyses that turned magenta, note that the tips have a darker color (in 3% <abbrev xmlns:xlink="http://www.w3.org/1999/xlink" xlink:title="potassium hydroxide" id="ABBRID0EQWCK" xlink:type="simple">KOH</abbrev>) <bold>N</bold> ascospores (in CB/<abbrev xmlns:xlink="http://www.w3.org/1999/xlink" xlink:title="lactic acid" id="ABBRID0EWWCK" xlink:type="simple">LA</abbrev>) <bold>O</bold> asci with ascospores (in CB/<abbrev xmlns:xlink="http://www.w3.org/1999/xlink" xlink:title="lactic acid" id="ABBRID0E3WCK" xlink:type="simple">LA</abbrev>) <bold>P</bold> paraphyses with wide, blunt head (in CB/<abbrev xmlns:xlink="http://www.w3.org/1999/xlink" xlink:title="lactic acid" id="ABBRID0ECXCK" xlink:type="simple">LA</abbrev>) <bold>Q</bold> blue-stained apical pore of ascus (in Melzer’s solution after 3% <abbrev xmlns:xlink="http://www.w3.org/1999/xlink" xlink:title="potassium hydroxide" id="ABBRID0EIXCK" xlink:type="simple">KOH</abbrev> pretreatment) <bold>R</bold> crozier at the base of ascus (in CB/<abbrev xmlns:xlink="http://www.w3.org/1999/xlink" xlink:title="lactic acid" id="ABBRID0EOXCK" xlink:type="simple">LA</abbrev>); S collapse conidiophores with slimy conidial drops on <abbrev xmlns:xlink="http://www.w3.org/1999/xlink" xlink:title="cornmeal agar" id="ABBRID0ESXCK" xlink:type="simple">CMA</abbrev> (arrows) <bold>T</bold> hyphae with oblong-shape crystals on <abbrev xmlns:xlink="http://www.w3.org/1999/xlink" xlink:title="cornmeal agar" id="ABBRID0EYXCK" xlink:type="simple">CMA</abbrev><bold>U</bold> conidia (in water) <bold>V</bold> clusters of conidiophores (in water) <bold>W, X</bold> discrete conidiophores (in water). Scale bars: 1 mm (<bold>A, S</bold>); 0.1 mm (<bold>B</bold>); 0.5 mm (<bold>C</bold>); 50 μm (<bold>F–H, M, T, V</bold>); 20 μm (<bold>E</bold>); 10 μm (<bold>I, J, L, N–R, U, W, X</bold>).</p></caption><graphic xmlns:xlink="http://www.w3.org/1999/xlink" xlink:href="mycokeys-99-045-g005.jpg" position="float" orientation="portrait" xlink:type="simple" id="oo_892421.jpg"><uri content-type="original_file" xlink:type="simple">https://binary.pensoft.net/fig/892421</uri></graphic></fig><fig id="F6" position="float" orientation="portrait"><object-id xmlns:xlink="http://www.w3.org/1999/xlink" content-type="doi" xlink:type="simple">10.3897/mycokeys.99.90117.figure6</object-id><object-id xmlns:xlink="http://www.w3.org/1999/xlink" content-type="arpha" xlink:type="simple">1C12545C-5FA8-5711-ACB3-894C8FE73723</object-id><label>Figure 6.</label><caption><p><italic><tp:taxon-name><tp:taxon-name-part taxon-name-part-type="genus" reg="Neobelonopsis">Neobelonopsis</tp:taxon-name-part><tp:taxon-name-part taxon-name-part-type="species" reg="didymospora">didymospora</tp:taxon-name-part></tp:taxon-name></italic> (<abbrev xmlns:xlink="http://www.w3.org/1999/xlink" xlink:title="mycological herbarium of National Museum of Nature and Science" id="ABBRID0EKIDK" xlink:type="simple">TNS</abbrev>-F-13501, holotype) <bold>A</bold> fresh apothecia on decaying Bamboo culm <bold>B</bold> dried apothecia on decaying Bamboo culm <bold>C</bold> fresh apothecia on decaying unidentified wood (<abbrev xmlns:xlink="http://www.w3.org/1999/xlink" xlink:title="mycological herbarium of National Museum of Nature and Science" id="ABBRID0EUIDK" xlink:type="simple">TNS</abbrev>-F-86670) <bold>D</bold> dried apothecia on decaying unidentified wood (<abbrev xmlns:xlink="http://www.w3.org/1999/xlink" xlink:title="mycological herbarium of National Museum of Nature and Science" id="ABBRID0E1IDK" xlink:type="simple">TNS</abbrev>-F-86670) <bold>E</bold> vertical section of the apothecium (in <abbrev xmlns:xlink="http://www.w3.org/1999/xlink" xlink:title="lactic acid" id="ABBRID0EAJDK" xlink:type="simple">LA</abbrev>) <bold>F</bold> reflective vacuoles in fresh marginal cells (in water) <bold>G</bold> vertical section at the basal apothecium (in lactic acid) <bold>H</bold> ascospores (in CB/<abbrev xmlns:xlink="http://www.w3.org/1999/xlink" xlink:title="lactic acid" id="ABBRID0EKJDK" xlink:type="simple">LA</abbrev>) <bold>I</bold> asci with ascospores (in CB/<abbrev xmlns:xlink="http://www.w3.org/1999/xlink" xlink:title="lactic acid" id="ABBRID0EQJDK" xlink:type="simple">LA</abbrev>) <bold>J</bold> paraphyses (in CB/<abbrev xmlns:xlink="http://www.w3.org/1999/xlink" xlink:title="lactic acid" id="ABBRID0EWJDK" xlink:type="simple">LA</abbrev>) <bold>K</bold> fresh paraphyses with long refractive vacuoles (in water) <bold>L</bold> blue-stained apical pore of ascus (in Melzer’s solution after 3% <abbrev xmlns:xlink="http://www.w3.org/1999/xlink" xlink:title="potassium hydroxide" id="ABBRID0E5JDK" xlink:type="simple">KOH</abbrev> pretreatment) <bold>M</bold> crozier at the base of ascus (in CB/<abbrev xmlns:xlink="http://www.w3.org/1999/xlink" xlink:title="lactic acid" id="ABBRID0EEKDK" xlink:type="simple">LA</abbrev>) <bold>N</bold> three months old colony on <abbrev xmlns:xlink="http://www.w3.org/1999/xlink" xlink:title="potato dextrose agar" id="ABBRID0EKKDK" xlink:type="simple">PDA</abbrev><bold>O</bold> clusters of conidiophores (in CB/<abbrev xmlns:xlink="http://www.w3.org/1999/xlink" xlink:title="lactic acid" id="ABBRID0EQKDK" xlink:type="simple">LA</abbrev>) <bold>P–S</bold> conidiophores with conidia (in CB/<abbrev xmlns:xlink="http://www.w3.org/1999/xlink" xlink:title="lactic acid" id="ABBRID0EWKDK" xlink:type="simple">LA</abbrev>). Scale bars: 1 mm (<bold>A–D</bold>); 50 μm (<bold>E</bold>); 20 μm (<bold>O</bold>), 10 μm (<bold>F–M, P–S</bold>).</p></caption><graphic xmlns:xlink="http://www.w3.org/1999/xlink" xlink:href="mycokeys-99-045-g006.jpg" position="float" orientation="portrait" xlink:type="simple" id="oo_892422.jpg"><uri content-type="original_file" xlink:type="simple">https://binary.pensoft.net/fig/892422</uri></graphic></fig><fig id="F7" position="float" orientation="portrait"><object-id xmlns:xlink="http://www.w3.org/1999/xlink" content-type="doi" xlink:type="simple">10.3897/mycokeys.99.90117.figure7</object-id><object-id xmlns:xlink="http://www.w3.org/1999/xlink" content-type="arpha" xlink:type="simple">11B71E18-EC1A-55BC-83C6-0CE9BF4FFCE5</object-id><label>Figure 7.</label><caption><p><italic><tp:taxon-name><tp:taxon-name-part taxon-name-part-type="genus" reg="Neobelonopsis">Neobelonopsis</tp:taxon-name-part><tp:taxon-name-part taxon-name-part-type="species" reg="microspora">microspora</tp:taxon-name-part></tp:taxon-name></italic> (<abbrev xmlns:xlink="http://www.w3.org/1999/xlink" xlink:title="mycological herbarium of National Museum of Nature and Science" id="ABBRID0EDXDK" xlink:type="simple">TNS</abbrev>-F-18068, holotype) <bold>A</bold> dried apothecia on the decaying culm of <italic><tp:taxon-name><tp:taxon-name-part taxon-name-part-type="genus" reg="Sasa">Sasa</tp:taxon-name-part></tp:taxon-name></italic> sp. <bold>B</bold> immature apothecia protruding from the stromata (arrows) <bold>C</bold> vertical section of the apothecium (in <abbrev xmlns:xlink="http://www.w3.org/1999/xlink" xlink:title="lactic acid" id="ABBRID0EUXDK" xlink:type="simple">LA</abbrev>) <bold>D</bold> ascospores (in CB/<abbrev xmlns:xlink="http://www.w3.org/1999/xlink" xlink:title="lactic acid" id="ABBRID0E1XDK" xlink:type="simple">LA</abbrev>) <bold>E</bold> asci with ascospores (in CB/<abbrev xmlns:xlink="http://www.w3.org/1999/xlink" xlink:title="lactic acid" id="ABBRID0EAYDK" xlink:type="simple">LA</abbrev>) <bold>F</bold> paraphyses (in CB/<abbrev xmlns:xlink="http://www.w3.org/1999/xlink" xlink:title="lactic acid" id="ABBRID0EGYDK" xlink:type="simple">LA</abbrev>) <bold>G</bold> blue-stained apical pore of asci (in Melzer’s solution after 3% <abbrev xmlns:xlink="http://www.w3.org/1999/xlink" xlink:title="potassium hydroxide" id="ABBRID0EMYDK" xlink:type="simple">KOH</abbrev> pretreatment) <bold>H, I</bold> croziers at the base of asci (in CB/<abbrev xmlns:xlink="http://www.w3.org/1999/xlink" xlink:title="lactic acid" id="ABBRID0ESYDK" xlink:type="simple">LA</abbrev>) <bold>J</bold> conidiophores with pigmented collarets <bold>K</bold> conidiophores. Scale bars: 0.5 mm (<bold>A, B</bold>); 50 μm (<bold>C</bold>); 10 μm (<bold>D–K</bold>).</p></caption><graphic xmlns:xlink="http://www.w3.org/1999/xlink" xlink:href="mycokeys-99-045-g007.jpg" position="float" orientation="portrait" xlink:type="simple" id="oo_892423.jpg"><uri content-type="original_file" xlink:type="simple">https://binary.pensoft.net/fig/892423</uri></graphic></fig><fig id="F8" position="float" orientation="portrait"><object-id xmlns:xlink="http://www.w3.org/1999/xlink" content-type="doi" xlink:type="simple">10.3897/mycokeys.99.90117.figure8</object-id><object-id xmlns:xlink="http://www.w3.org/1999/xlink" content-type="arpha" xlink:type="simple">0DBBA54F-748E-5978-8EA5-0FB90835284B</object-id><label>Figure 8.</label><caption><p><italic><tp:taxon-name><tp:taxon-name-part taxon-name-part-type="genus" reg="Neobelonopsis">Neobelonopsis</tp:taxon-name-part><tp:taxon-name-part taxon-name-part-type="species" reg="multiguttata">multiguttata</tp:taxon-name-part></tp:taxon-name></italic> (<abbrev xmlns:xlink="http://www.w3.org/1999/xlink" xlink:title="mycological herbarium of National Museum of Nature and Science" id="ABBRID0ELJEK" xlink:type="simple">TNS</abbrev>-F-86402, holotype) <bold>A</bold> fresh apothecia on decaying culm of <italic><tp:taxon-name><tp:taxon-name-part taxon-name-part-type="genus" reg="Sasa">Sasa</tp:taxon-name-part><tp:taxon-name-part taxon-name-part-type="species" reg="kurilensis">kurilensis</tp:taxon-name-part></tp:taxon-name></italic><bold>B</bold> dried apothecia <bold>C</bold> stromata with sparse subiculum <bold>D</bold> vertical section of apothecium (in <abbrev xmlns:xlink="http://www.w3.org/1999/xlink" xlink:title="lactic acid" id="ABBRID0ECKEK" xlink:type="simple">LA</abbrev>) <bold>E</bold> ascospores (in CB/<abbrev xmlns:xlink="http://www.w3.org/1999/xlink" xlink:title="lactic acid" id="ABBRID0EIKEK" xlink:type="simple">LA</abbrev>) <bold>F</bold> asci with ascospores (in CB/<abbrev xmlns:xlink="http://www.w3.org/1999/xlink" xlink:title="lactic acid" id="ABBRID0EOKEK" xlink:type="simple">LA</abbrev>) <bold>G</bold> paraphyses (in CB/<abbrev xmlns:xlink="http://www.w3.org/1999/xlink" xlink:title="lactic acid" id="ABBRID0EUKEK" xlink:type="simple">LA</abbrev>) <bold>H</bold> blue-stained apical pore of ascus (in Melzer’s solution after 3% <abbrev xmlns:xlink="http://www.w3.org/1999/xlink" xlink:title="potassium hydroxide" id="ABBRID0E1KEK" xlink:type="simple">KOH</abbrev> pretreatment) <bold>I</bold> croziers at the base of asci (in CB/<abbrev xmlns:xlink="http://www.w3.org/1999/xlink" xlink:title="lactic acid" id="ABBRID0EALEK" xlink:type="simple">LA</abbrev>) <bold>J</bold> texture of stroma (in <abbrev xmlns:xlink="http://www.w3.org/1999/xlink" xlink:title="lactic acid" id="ABBRID0EGLEK" xlink:type="simple">LA</abbrev>) <bold>K</bold> subicular hyphae (in lactic acid) <bold>L</bold> three months old colony on <abbrev xmlns:xlink="http://www.w3.org/1999/xlink" xlink:title="potato dextrose agar" id="ABBRID0EOLEK" xlink:type="simple">PDA</abbrev><bold>M</bold> conidia (in CB/<abbrev xmlns:xlink="http://www.w3.org/1999/xlink" xlink:title="lactic acid" id="ABBRID0EULEK" xlink:type="simple">LA</abbrev>) <bold>N–R</bold> conidiophores, arrows in <bold>N</bold> indicated conidiogenous cells (in CB/<abbrev xmlns:xlink="http://www.w3.org/1999/xlink" xlink:title="lactic acid" id="ABBRID0E3LEK" xlink:type="simple">LA</abbrev>). Scale bars: 0.5 mm (<bold>A–C</bold>); 50 μm (<bold>D, K</bold>); 20 μm (<bold>N</bold>), 10 μm (<bold>E–J, M, O–R</bold>).</p></caption><graphic xmlns:xlink="http://www.w3.org/1999/xlink" xlink:href="mycokeys-99-045-g008.jpg" position="float" orientation="portrait" xlink:type="simple" id="oo_892424.jpg"><uri content-type="original_file" xlink:type="simple">https://binary.pensoft.net/fig/892424</uri></graphic></fig><fig id="F9" position="float" orientation="portrait"><object-id xmlns:xlink="http://www.w3.org/1999/xlink" content-type="doi" xlink:type="simple">10.3897/mycokeys.99.90117.figure9</object-id><object-id xmlns:xlink="http://www.w3.org/1999/xlink" content-type="arpha" xlink:type="simple">4B2C2CE8-2333-5F1F-B4EC-706958180EDD</object-id><label>Figure 9.</label><caption><p><italic><tp:taxon-name><tp:taxon-name-part taxon-name-part-type="genus" reg="Neobelonopsis">Neobelonopsis</tp:taxon-name-part><tp:taxon-name-part taxon-name-part-type="species" reg="obtusa">obtusa</tp:taxon-name-part></tp:taxon-name></italic> (<abbrev xmlns:xlink="http://www.w3.org/1999/xlink" xlink:title="mycological herbarium of National Museum of Nature and Science" id="ABBRID0E1XEK" xlink:type="simple">TNS</abbrev>-F-15602, holotype) <bold>A</bold> fresh apothecia on decaying unidentified wood <bold>B</bold> fresh apothecia during moist conditions <bold>C</bold> dried apothecia <bold>D</bold> vertical section of the apothecium (in <abbrev xmlns:xlink="http://www.w3.org/1999/xlink" xlink:title="lactic acid" id="ABBRID0EGYEK" xlink:type="simple">LA</abbrev>) <bold>E</bold> refractive vacuoles in fresh marginal cells (in water) <bold>F</bold> vertical section at the basal apothecium (in <abbrev xmlns:xlink="http://www.w3.org/1999/xlink" xlink:title="lactic acid" id="ABBRID0EOYEK" xlink:type="simple">LA</abbrev>) <bold>G</bold> ascospores (in CB/<abbrev xmlns:xlink="http://www.w3.org/1999/xlink" xlink:title="lactic acid" id="ABBRID0EUYEK" xlink:type="simple">LA</abbrev>) <bold>H</bold> asci with ascospores (in CB/<abbrev xmlns:xlink="http://www.w3.org/1999/xlink" xlink:title="lactic acid" id="ABBRID0E1YEK" xlink:type="simple">LA</abbrev>) <bold>I</bold> paraphyses (in CB/<abbrev xmlns:xlink="http://www.w3.org/1999/xlink" xlink:title="lactic acid" id="ABBRID0EAZEK" xlink:type="simple">LA</abbrev>) <bold>J</bold> fresh paraphyses with long refractive vacuoles (in water) <bold>K</bold> blue-stained apical pore of ascus (in Melzer’s solution after 3% <abbrev xmlns:xlink="http://www.w3.org/1999/xlink" xlink:title="potassium hydroxide" id="ABBRID0EIZEK" xlink:type="simple">KOH</abbrev> pretreatment) <bold>L</bold> croziers at the base of asci (in CB/<abbrev xmlns:xlink="http://www.w3.org/1999/xlink" xlink:title="lactic acid" id="ABBRID0EOZEK" xlink:type="simple">LA</abbrev>) <bold>M</bold> three months old colony on <abbrev xmlns:xlink="http://www.w3.org/1999/xlink" xlink:title="potato dextrose agar" id="ABBRID0EUZEK" xlink:type="simple">PDA</abbrev><bold>N</bold> conidiophores with conidia (in water). Scale bars: 1 mm (<bold>A, C</bold>); 0.5 mm (<bold>B</bold>); 50 μm (<bold>D</bold>); 10 μm (<bold>E–L, N</bold>).</p></caption><graphic xmlns:xlink="http://www.w3.org/1999/xlink" xlink:href="mycokeys-99-045-g009.jpg" position="float" orientation="portrait" xlink:type="simple" id="oo_892425.jpg"><uri content-type="original_file" xlink:type="simple">https://binary.pensoft.net/fig/892425</uri></graphic></fig><fig id="F10" position="float" orientation="portrait"><object-id xmlns:xlink="http://www.w3.org/1999/xlink" content-type="doi" xlink:type="simple">10.3897/mycokeys.99.90117.figure10</object-id><object-id xmlns:xlink="http://www.w3.org/1999/xlink" content-type="arpha" xlink:type="simple">0C03BD20-4C1F-50A9-83CC-26478DBB6AAF</object-id><label>Figure 10.</label><caption><p><italic><tp:taxon-name><tp:taxon-name-part taxon-name-part-type="genus" reg="Neobelonopsis">Neobelonopsis</tp:taxon-name-part><tp:taxon-name-part taxon-name-part-type="species" reg="ramosa">ramosa</tp:taxon-name-part></tp:taxon-name></italic> (<abbrev xmlns:xlink="http://www.w3.org/1999/xlink" xlink:title="mycological herbarium of National Museum of Nature and Science" id="ABBRID0ELEFK" xlink:type="simple">TNS</abbrev>-F-86030, holotype) <bold>A</bold> dried apothecia on the decaying culm of <italic><tp:taxon-name><tp:taxon-name-part taxon-name-part-type="genus" reg="Sasa">Sasa</tp:taxon-name-part></tp:taxon-name></italic> sp. <bold>B</bold> stromata with sparse subiculum <bold>C</bold> vertical section of the apothecium (in <abbrev xmlns:xlink="http://www.w3.org/1999/xlink" xlink:title="lactic acid" id="ABBRID0E3EFK" xlink:type="simple">LA</abbrev>) <bold>D</bold> asci (in CB/<abbrev xmlns:xlink="http://www.w3.org/1999/xlink" xlink:title="lactic acid" id="ABBRID0ECFFK" xlink:type="simple">LA</abbrev>) <bold>E</bold> paraphyses (in CB/<abbrev xmlns:xlink="http://www.w3.org/1999/xlink" xlink:title="lactic acid" id="ABBRID0EIFFK" xlink:type="simple">LA</abbrev>) <bold>F</bold> ascospores (in CB/<abbrev xmlns:xlink="http://www.w3.org/1999/xlink" xlink:title="lactic acid" id="ABBRID0EOFFK" xlink:type="simple">LA</abbrev>) <bold>G</bold> blue-stained apical pore of asci (in Melzer’s solution after 3% <abbrev xmlns:xlink="http://www.w3.org/1999/xlink" xlink:title="potassium hydroxide" id="ABBRID0EUFFK" xlink:type="simple">KOH</abbrev> pretreatment) <bold>H</bold> croziers at the base of asci (in CB/<abbrev xmlns:xlink="http://www.w3.org/1999/xlink" xlink:title="lactic acid" id="ABBRID0E1FFK" xlink:type="simple">LA</abbrev>) <bold>I</bold> subicular hyphae (in <abbrev xmlns:xlink="http://www.w3.org/1999/xlink" xlink:title="lactic acid" id="ABBRID0EAGFK" xlink:type="simple">LA</abbrev>) <bold>J</bold> texture of stroma (in <abbrev xmlns:xlink="http://www.w3.org/1999/xlink" xlink:title="lactic acid" id="ABBRID0EGGFK" xlink:type="simple">LA</abbrev>) <bold>K</bold> three months old colony on <abbrev xmlns:xlink="http://www.w3.org/1999/xlink" xlink:title="potato dextrose agar" id="ABBRID0EMGFK" xlink:type="simple">PDA</abbrev>. Scale bars: 0.5 mm (<bold>A</bold>); 0.25 mm (<bold>B</bold>); 50 μm (<bold>C, I</bold>); 20 μm (<bold>J</bold>); 10 μm (<bold>D–H</bold>).</p></caption><graphic xmlns:xlink="http://www.w3.org/1999/xlink" xlink:href="mycokeys-99-045-g010.jpg" position="float" orientation="portrait" xlink:type="simple" id="oo_892426.jpg"><uri content-type="original_file" xlink:type="simple">https://binary.pensoft.net/fig/892426</uri></graphic></fig><fig id="F11" position="float" orientation="portrait"><object-id xmlns:xlink="http://www.w3.org/1999/xlink" content-type="doi" xlink:type="simple">10.3897/mycokeys.99.90117.figure11</object-id><object-id xmlns:xlink="http://www.w3.org/1999/xlink" content-type="arpha" xlink:type="simple">11903FCC-0416-5C9D-8D63-9F56040EA1C5</object-id><label>Figure 11.</label><caption><p><italic><tp:taxon-name><tp:taxon-name-part taxon-name-part-type="genus" reg="Trichobelonium">Trichobelonium</tp:taxon-name-part><tp:taxon-name-part taxon-name-part-type="species" reg="albobarbatum">albobarbatum</tp:taxon-name-part></tp:taxon-name></italic> (<abbrev xmlns:xlink="http://www.w3.org/1999/xlink" xlink:title="mycological herbarium of National Museum of Nature and Science" id="ABBRID0EVQFK" xlink:type="simple">TNS</abbrev>-F-86430, holotype) <bold>A</bold> fresh apothecia on the decaying culm of unidentified grass (<tp:taxon-name><tp:taxon-name-part taxon-name-part-type="family">Poaceae</tp:taxon-name-part></tp:taxon-name>) <bold>B</bold> dried apothecium with hyaline connective hyphae <bold>C</bold> protruding immature apothecia from the stromata <bold>D</bold> vertical section of the apothecium (in <abbrev xmlns:xlink="http://www.w3.org/1999/xlink" xlink:title="lactic acid" id="ABBRID0EHRFK" xlink:type="simple">LA</abbrev>) <bold>E</bold> crystals in medullary excipulum (in <abbrev xmlns:xlink="http://www.w3.org/1999/xlink" xlink:title="lactic acid" id="ABBRID0ENRFK" xlink:type="simple">LA</abbrev>) <bold>F</bold> connecting hyphae between ectal excipulum and subiculum (in <abbrev xmlns:xlink="http://www.w3.org/1999/xlink" xlink:title="lactic acid" id="ABBRID0ETRFK" xlink:type="simple">LA</abbrev>) <bold>G</bold> texture of the stroma (in <abbrev xmlns:xlink="http://www.w3.org/1999/xlink" xlink:title="lactic acid" id="ABBRID0EZRFK" xlink:type="simple">LA</abbrev>) <bold>H</bold> ascospores (in CB/<abbrev xmlns:xlink="http://www.w3.org/1999/xlink" xlink:title="lactic acid" id="ABBRID0E6RFK" xlink:type="simple">LA</abbrev>) <bold>I</bold> ascus with mature ascospores (in CB/<abbrev xmlns:xlink="http://www.w3.org/1999/xlink" xlink:title="lactic acid" id="ABBRID0EFSFK" xlink:type="simple">LA</abbrev>) <bold>J</bold> ascus with immature ascospores (in CB/<abbrev xmlns:xlink="http://www.w3.org/1999/xlink" xlink:title="lactic acid" id="ABBRID0ELSFK" xlink:type="simple">LA</abbrev>) <bold>K</bold> immature ascus containing yellowish oil globes in the cytoplasm (in CB/<abbrev xmlns:xlink="http://www.w3.org/1999/xlink" xlink:title="lactic acid" id="ABBRID0ERSFK" xlink:type="simple">LA</abbrev>) <bold>L</bold> paraphysis (in CB/<abbrev xmlns:xlink="http://www.w3.org/1999/xlink" xlink:title="lactic acid" id="ABBRID0EXSFK" xlink:type="simple">LA</abbrev>) <bold>M</bold> rehydrated paraphysis with fragmented refractive vacuoles (in water) <bold>N</bold> blue-stained apical pore of ascus (in Melzer’s solution after 3% <abbrev xmlns:xlink="http://www.w3.org/1999/xlink" xlink:title="potassium hydroxide" id="ABBRID0E6SFK" xlink:type="simple">KOH</abbrev> pretreatment) <bold>O</bold> croziers at the base of asci (in CB/<abbrev xmlns:xlink="http://www.w3.org/1999/xlink" xlink:title="lactic acid" id="ABBRID0EFTFK" xlink:type="simple">LA</abbrev>) <bold>P</bold> three months old colony on <abbrev xmlns:xlink="http://www.w3.org/1999/xlink" xlink:title="potato dextrose agar" id="ABBRID0ELTFK" xlink:type="simple">PDA</abbrev><bold>Q</bold> yellow crystals formed on hyphae <bold>R</bold> acicular crystals (in water) <bold>S–V</bold> conidiophores with conidia (in CB/<abbrev xmlns:xlink="http://www.w3.org/1999/xlink" xlink:title="lactic acid" id="ABBRID0EVTFK" xlink:type="simple">LA</abbrev>); W hyphae with exudates (in CB/<abbrev xmlns:xlink="http://www.w3.org/1999/xlink" xlink:title="lactic acid" id="ABBRID0EZTFK" xlink:type="simple">LA</abbrev>). Scale bars: 0.5 mm (<bold>A, Q</bold>); 0.25 mm (B, C); 50 μm (<bold>D–F</bold>); 20 μm (<bold>R</bold>); 10 μm (<bold>G, H–O, S–W</bold>).</p></caption><graphic xmlns:xlink="http://www.w3.org/1999/xlink" xlink:href="mycokeys-99-045-g011.jpg" position="float" orientation="portrait" xlink:type="simple" id="oo_892427.jpg"><uri content-type="original_file" xlink:type="simple">https://binary.pensoft.net/fig/892427</uri></graphic></fig><fig id="F12" position="float" orientation="portrait"><object-id xmlns:xlink="http://www.w3.org/1999/xlink" content-type="doi" xlink:type="simple">10.3897/mycokeys.99.90117.figure12</object-id><object-id xmlns:xlink="http://www.w3.org/1999/xlink" content-type="arpha" xlink:type="simple">5C147539-B06D-57EC-BF97-84C36D484C8C</object-id><label>Figure 12.</label><caption><p><italic><tp:taxon-name><tp:taxon-name-part taxon-name-part-type="genus" reg="Trichobelonium">Trichobelonium</tp:taxon-name-part><tp:taxon-name-part taxon-name-part-type="species" reg="miscanthi">miscanthi</tp:taxon-name-part></tp:taxon-name></italic> (<abbrev xmlns:xlink="http://www.w3.org/1999/xlink" xlink:title="mycological herbarium of National Museum of Nature and Science" id="ABBRID0ER4FK" xlink:type="simple">TNS</abbrev>-F-17835, holotype) <bold>A</bold> fresh apothecia on the decaying culm of <italic><tp:taxon-name><tp:taxon-name-part taxon-name-part-type="genus" reg="Miscanthus">Miscanthus</tp:taxon-name-part><tp:taxon-name-part taxon-name-part-type="species" reg="sinensis">sinensis</tp:taxon-name-part></tp:taxon-name></italic><bold>B</bold> dried apothecia with stromata (arrows) <bold>C</bold> brown connective hyphae extending from the base of fresh apothecium <bold>D</bold> texture of stroma (in <abbrev xmlns:xlink="http://www.w3.org/1999/xlink" xlink:title="lactic acid" id="ABBRID0EI5FK" xlink:type="simple">LA</abbrev>) <bold>E</bold> conidiophore (in <abbrev xmlns:xlink="http://www.w3.org/1999/xlink" xlink:title="lactic acid" id="ABBRID0EO5FK" xlink:type="simple">LA</abbrev>) <bold>F</bold> vertical section of the apothecium (in <abbrev xmlns:xlink="http://www.w3.org/1999/xlink" xlink:title="lactic acid" id="ABBRID0EU5FK" xlink:type="simple">LA</abbrev>) <bold>G</bold> fresh outermost cells of ectal excipulum with refractive vacuoles (in water) <bold>H</bold> ascospores (in CB/<abbrev xmlns:xlink="http://www.w3.org/1999/xlink" xlink:title="lactic acid" id="ABBRID0E35FK" xlink:type="simple">LA</abbrev>) <bold>I</bold> fresh ascospores with droplets (in water) <bold>J</bold> blue-stained apical pore of ascus (in Melzer’s solution after 3% <abbrev xmlns:xlink="http://www.w3.org/1999/xlink" xlink:title="potassium hydroxide" id="ABBRID0EE6FK" xlink:type="simple">KOH</abbrev> pretreatment) <bold>K</bold> croziers at the base of ascus (in CB/<abbrev xmlns:xlink="http://www.w3.org/1999/xlink" xlink:title="lactic acid" id="ABBRID0EK6FK" xlink:type="simple">LA</abbrev>) <bold>L</bold> long refractive vacuoles in fresh paraphysis (in water) <bold>M</bold> branching paraphysis (in CB/<abbrev xmlns:xlink="http://www.w3.org/1999/xlink" xlink:title="lactic acid" id="ABBRID0ES6FK" xlink:type="simple">LA</abbrev>) <bold>N</bold> immature ascus containing oil globes in the cytoplasm (in CB/<abbrev xmlns:xlink="http://www.w3.org/1999/xlink" xlink:title="lactic acid" id="ABBRID0EY6FK" xlink:type="simple">LA</abbrev>) <bold>O</bold> ascus with mature ascospores (in CB/<abbrev xmlns:xlink="http://www.w3.org/1999/xlink" xlink:title="lactic acid" id="ABBRID0E56FK" xlink:type="simple">LA</abbrev>) <bold>P</bold> immature ascus (in water) <bold>Q</bold> ascus with ascospores (in water) <bold>R</bold> one month old colony on <abbrev xmlns:xlink="http://www.w3.org/1999/xlink" xlink:title="potato dextrose agar" id="ABBRID0EIAGK" xlink:type="simple">PDA</abbrev><bold>S</bold> pale yellow crystals formed on the edge of the colony <bold>T</bold> acicular crystals (in water) <bold>U</bold> hyphal mass attached to the bottom of the Petri dish <bold>V–X</bold> swollen cells with melanized appressorium-like structure. Scale bars: 1 mm (<bold>S</bold>); 0.5 mm (<bold>A, B</bold>); 0.25 mm (<bold>C</bold>); 50 μm (<bold>F, U</bold>); 20 μm (<bold>G, T</bold>); 10 μm (<bold>D, E, H–Q, V–X</bold>).</p></caption><graphic xmlns:xlink="http://www.w3.org/1999/xlink" xlink:href="mycokeys-99-045-g012.jpg" position="float" orientation="portrait" xlink:type="simple" id="oo_892428.jpg"><uri content-type="original_file" xlink:type="simple">https://binary.pensoft.net/fig/892428</uri></graphic></fig><fig id="F13" position="float" orientation="portrait"><object-id xmlns:xlink="http://www.w3.org/1999/xlink" content-type="doi" xlink:type="simple">10.3897/mycokeys.99.90117.figure13</object-id><object-id xmlns:xlink="http://www.w3.org/1999/xlink" content-type="arpha" xlink:type="simple">EC7133D5-4A10-5D60-933D-41FCF0F2B016</object-id><label>Figure 13.</label><caption><p>Line-drawings of the <italic><tp:taxon-name><tp:taxon-name-part taxon-name-part-type="genus" reg="Neobelonopsis">Neobelonopsis</tp:taxon-name-part></tp:taxon-name></italic> and <italic><tp:taxon-name><tp:taxon-name-part taxon-name-part-type="genus" reg="Trichobelonium">Trichobelonium</tp:taxon-name-part></tp:taxon-name></italic> species <bold>I</bold> vertical section of the apothecium showing the marginal structure of ectal excipulum, medullary excipulum, and hymenium <bold>II</bold> asci <bold>III</bold> paraphyses <bold>IV</bold> ascospores. Scale bars: 10 μm.</p></caption><graphic xmlns:xlink="http://www.w3.org/1999/xlink" xlink:href="mycokeys-99-045-g013.jpg" position="float" orientation="portrait" xlink:type="simple" id="oo_892429.jpg"><uri content-type="original_file" xlink:type="simple">https://binary.pensoft.net/fig/892429</uri></graphic></fig><fig id="F14" position="float" orientation="portrait"><object-id xmlns:xlink="http://www.w3.org/1999/xlink" content-type="doi" xlink:type="simple">10.3897/mycokeys.99.90117.figure14</object-id><object-id xmlns:xlink="http://www.w3.org/1999/xlink" content-type="arpha" xlink:type="simple">23833AAA-8E65-59BA-831B-01E9E9DC8363</object-id><label>Figure 14.</label><caption><p>Asexual morph and hyphal structures of the <italic><tp:taxon-name><tp:taxon-name-part taxon-name-part-type="genus" reg="Neobelonopsis">Neobelonopsis</tp:taxon-name-part></tp:taxon-name></italic> and <italic><tp:taxon-name><tp:taxon-name-part taxon-name-part-type="genus" reg="Trichobelonium">Trichobelonium</tp:taxon-name-part></tp:taxon-name></italic> species <bold>A</bold> conidiophores of <italic><tp:taxon-name><tp:taxon-name-part taxon-name-part-type="genus" reg="Neobelonopsis">N.</tp:taxon-name-part><tp:taxon-name-part taxon-name-part-type="species" reg="acutata">acutata</tp:taxon-name-part></tp:taxon-name></italic><bold>B</bold> monilioid hyphae of <italic><tp:taxon-name><tp:taxon-name-part taxon-name-part-type="genus" reg="Neobelonopsis">N.</tp:taxon-name-part><tp:taxon-name-part taxon-name-part-type="species" reg="bicolor">bicolor</tp:taxon-name-part></tp:taxon-name></italic><bold>C</bold> conidiophores with conidia of <italic><tp:taxon-name><tp:taxon-name-part taxon-name-part-type="genus" reg="Neobelonopsis">N.</tp:taxon-name-part><tp:taxon-name-part taxon-name-part-type="species" reg="cinnabarina">cinnabarina</tp:taxon-name-part></tp:taxon-name></italic><bold>D</bold> conidiophores with conidia of <italic><tp:taxon-name><tp:taxon-name-part taxon-name-part-type="genus" reg="Neobelonopsis">N.</tp:taxon-name-part><tp:taxon-name-part taxon-name-part-type="species" reg="didymospora">didymospora</tp:taxon-name-part></tp:taxon-name></italic><bold>E</bold> conidiophores with conidia of <italic><tp:taxon-name><tp:taxon-name-part taxon-name-part-type="genus" reg="Neobelonopsis">N.</tp:taxon-name-part><tp:taxon-name-part taxon-name-part-type="species" reg="microspora">microspora</tp:taxon-name-part></tp:taxon-name></italic><bold>F</bold> conidiophores with conidia of <italic><tp:taxon-name><tp:taxon-name-part taxon-name-part-type="genus" reg="Neobelonopsis">N.</tp:taxon-name-part><tp:taxon-name-part taxon-name-part-type="species" reg="multiguttata">multiguttata</tp:taxon-name-part></tp:taxon-name></italic><bold>G</bold> conidiophores with conidia of <italic><tp:taxon-name><tp:taxon-name-part taxon-name-part-type="genus" reg="Neobelonopsis">N.</tp:taxon-name-part><tp:taxon-name-part taxon-name-part-type="species" reg="obtusa">obtusa</tp:taxon-name-part></tp:taxon-name></italic><bold>H</bold> conidiophores with conidia of <italic><tp:taxon-name><tp:taxon-name-part taxon-name-part-type="genus" reg="Trichobelonium">T.</tp:taxon-name-part><tp:taxon-name-part taxon-name-part-type="species" reg="albobarbatum">albobarbatum</tp:taxon-name-part></tp:taxon-name></italic><bold>I</bold> hyphal mass with melanized appressorium-like structure of <italic><tp:taxon-name><tp:taxon-name-part taxon-name-part-type="genus" reg="Trichobelonium">T.</tp:taxon-name-part><tp:taxon-name-part taxon-name-part-type="species" reg="miscanthi">miscanthi</tp:taxon-name-part></tp:taxon-name></italic>. Scale bars: 10 μm.</p></caption><graphic xmlns:xlink="http://www.w3.org/1999/xlink" xlink:href="mycokeys-99-045-g014.jpg" position="float" orientation="portrait" xlink:type="simple" id="oo_892430.jpg"><uri content-type="original_file" xlink:type="simple">https://binary.pensoft.net/fig/892430</uri></graphic></fig></tp:treatment-sec></tp:taxon-treatment>
