# Supplementary material for: ﻿A new genus Neobelonopsis and two new species of Trichobelonium (Helotiales, Ascomycota) discovered mainly from poaceous grasses native to Asia in Japan
Source: MycoKeys. 2023 Aug 14;99:45–85. doi: 10.3897/mycokeys.99.90117 (PMC10442789; doi:10.3897/mycokeys.99.90117)
Supplement: XML Treatment for Neobelonopsis bicolor [file mycokeys.99.90117-treatment3.xml]

<!DOCTYPE tp:taxon-treatment
  PUBLIC "-//TaxonX//DTD Taxonomic Treatment Publishing DTD v0 20100105//EN" "tax-treatment-NSO.dtd">
<tp:taxon-treatment xmlns:tp="http://www.plazi.org/taxpub"><tp:treatment-meta><kwd-group><label>Taxon classification</label><kwd>
                <named-content content-type="kingdom">Fungi</named-content>
              </kwd><kwd>
                <named-content content-type="order">Helotiales</named-content>
              </kwd><kwd>
                <named-content content-type="family">Mollisiaceae</named-content>
              </kwd></kwd-group><mixed-citation publication-type="journal"><person-group><name><surname>Itagaki</surname><given-names>Hiyori</given-names></name><name><surname>Hosoya</surname><given-names>Tsuyoshi</given-names></name></person-group><article-title>﻿A new genus <italic><tp:taxon-name><tp:taxon-name-part taxon-name-part-type="genus" reg="Neobelonopsis">Neobelonopsis</tp:taxon-name-part></tp:taxon-name></italic> and two new species of <italic><tp:taxon-name><tp:taxon-name-part taxon-name-part-type="genus" reg="Trichobelonium">Trichobelonium</tp:taxon-name-part></tp:taxon-name></italic> (<tp:taxon-name><tp:taxon-name-part taxon-name-part-type="order">Helotiales</tp:taxon-name-part></tp:taxon-name>, <tp:taxon-name><tp:taxon-name-part taxon-name-part-type="genus" reg="Ascomycota">Ascomycota</tp:taxon-name-part></tp:taxon-name>) discovered mainly from poaceous grasses native to Asia in Japan</article-title><source>MycoKeys</source><day>14</day><month>08</month><year>2023</year><volume>99</volume><fpage>45</fpage><lpage>85</lpage><pub-id pub-id-type="doi">10.3897/mycokeys.99.90117</pub-id></mixed-citation></tp:treatment-meta><tp:nomenclature><label>﻿</label><tp:taxon-name>
              <object-id xmlns:xlink="http://www.w3.org/1999/xlink" content-type="arpha" xlink:type="simple">D3B735DC-5961-51BD-8835-7F2C31328142</object-id>
              <tp:taxon-name-part taxon-name-part-type="genus" reg="Neobelonopsis">Neobelonopsis</tp:taxon-name-part>
              <tp:taxon-name-part taxon-name-part-type="species" reg="bicolor">bicolor</tp:taxon-name-part>
              <object-id xmlns:xlink="http://www.w3.org/1999/xlink" content-type="mycobank" xlink:type="simple">MB842633</object-id>
            </tp:taxon-name><tp:taxon-authority>Itagaki &amp; Hosoya</tp:taxon-authority><tp:taxon-status xmlns:xlink="http://www.w3.org/1999/xlink" xlink:type="simple">sp. nov.</tp:taxon-status><xref ref-type="fig" rid="F4">Figs 4</xref><xref ref-type="fig" rid="F13">, 13</xref><xref ref-type="fig" rid="F14">, 14B</xref></tp:nomenclature><tp:treatment-sec sec-type="etymology" id="SECID0ESBCK"><title>Etymology.</title><p>Named after the two-color variability observed among the apothecia in a single population.</p></tp:treatment-sec><tp:treatment-sec sec-type="diagnosis" id="SECID0EXBCK"><title>Diagnosis.</title><p>Characterized by apothecia that occur only on woody substrates, 2-celled ascospores, and monilioid hyphae surrounded by a gelatinous sheath that form on artificial media.</p></tp:treatment-sec><tp:treatment-sec sec-type="Holotype" id="SECID0E3BCK"><title>Holotype.</title><p><abbrev xmlns:xlink="http://www.w3.org/1999/xlink" xlink:title="mycological herbarium of National Museum of Nature and Science" id="ABBRID0ECCCK" xlink:type="simple">TNS</abbrev>-F-86605, Kagawa Town, Muroran City, Hokkaido, Japan, 3 August 2021, on decaying wood of <italic><tp:taxon-name><tp:taxon-name-part taxon-name-part-type="genus" reg="Betula">Betula</tp:taxon-name-part></tp:taxon-name></italic> sp., ex-holotype culture <abbrev xmlns:xlink="http://www.w3.org/1999/xlink" xlink:title="Biological Resource Center, National Institute of Technology and Evaluation" id="ABBRID0ENCCK" xlink:type="simple">NBRC</abbrev> 115569.</p></tp:treatment-sec><tp:treatment-sec sec-type="description" id="SECID0ERCCK"><title>Description.</title><p><bold><italic>Apothecia</italic></bold> superficial, without subiculum and scuta, 0.1–0.5 mm high, with blackish brown (C80M100Y80–100K60) to black receptacle; disc 0.8–1.5 mm diam., white to pale gray when fresh, shrunk to 0.5–1.2 mm diam., buff (M10Y30–40) or bluish gray (C30–40M20Y10–20K60) when dried. Ectal excipulum 40–50 µm thick at base, 25–40 µm thick at the upper flank to margin; cortical cells hemispherical to short clavate, 13–17 × 7.5–12 µm at base, becoming slender and smaller, moderately packed toward the margin. Medullary excipulum 10–25 µm thick, hyaline to pale brown. <bold><italic>Asci</italic></bold> (60–)67–80(–83) × 5–7.5 µm, arising from croziers, with <abbrev xmlns:xlink="http://www.w3.org/1999/xlink" xlink:title="Melzer’s reagent" id="ABBRID0EIDCK" xlink:type="simple">MLZ</abbrev> + apical pore. <bold><italic>Ascospores</italic></bold> (10–)12–15(–17.5) × 2.5–3 µm, ellipsoid to fusiform with obtuse to subacute extremes, rarely constricted at the septum, (0–)1-septate, frequently containing two large guttules. <bold><italic>Paraphyses</italic></bold> (60–)62–77(–87.5) × 2.5–3(–4) µm, simple, rarely branched, 2–3-septate. <bold><italic>Colony</italic></bold> of <abbrev xmlns:xlink="http://www.w3.org/1999/xlink" xlink:title="Biological Resource Center, National Institute of Technology and Evaluation" id="ABBRID0EVDCK" xlink:type="simple">NBRC</abbrev> 115569 on <abbrev xmlns:xlink="http://www.w3.org/1999/xlink" xlink:title="potato dextrose agar" id="ABBRID0EZDCK" xlink:type="simple">PDA</abbrev> convex, undulate, pulvinate, cottony to floccose, entirely pale gray (K10–40), darker from the reverse, without soluble pigment; crystals regular octahedron, 10–12.5 µm on a side, hyaline, forming on colony surface; aerial mycelium dense, white to pale gray.</p></tp:treatment-sec><tp:treatment-sec sec-type="Additional specimen examined" id="SECID0E4DCK"><title>Additional specimen examined.</title><p><abbrev xmlns:xlink="http://www.w3.org/1999/xlink" xlink:title="mycological herbarium of National Museum of Nature and Science" id="ABBRID0EDECK" xlink:type="simple">TNS</abbrev>-F-86357, Mt. Yamizo, Daigo City, Kuji County, Ibaraki Pref., 24 May 2021, on decaying wood of <italic><tp:taxon-name><tp:taxon-name-part taxon-name-part-type="genus" reg="Fraxinus">Fraxinus</tp:taxon-name-part></tp:taxon-name></italic> sp., culture <abbrev xmlns:xlink="http://www.w3.org/1999/xlink" xlink:title="Biological Resource Center, National Institute of Technology and Evaluation" id="ABBRID0EOECK" xlink:type="simple">NBRC</abbrev> 115658; <abbrev xmlns:xlink="http://www.w3.org/1999/xlink" xlink:title="mycological herbarium of National Museum of Nature and Science" id="ABBRID0ESECK" xlink:type="simple">TNS</abbrev>-F-86606, Kagawa Town, Muroran City, Hokkaido, 3 August 2021, on decaying wood of <italic><tp:taxon-name><tp:taxon-name-part taxon-name-part-type="genus" reg="Phellodendron">Phellodendron</tp:taxon-name-part><tp:taxon-name-part taxon-name-part-type="species" reg="amurense">amurense</tp:taxon-name-part></tp:taxon-name></italic>, culture <abbrev xmlns:xlink="http://www.w3.org/1999/xlink" xlink:title="Biological Resource Center, National Institute of Technology and Evaluation" id="ABBRID0EBFCK" xlink:type="simple">NBRC</abbrev> 115663; <abbrev xmlns:xlink="http://www.w3.org/1999/xlink" xlink:title="mycological herbarium of National Museum of Nature and Science" id="ABBRID0EFFCK" xlink:type="simple">TNS</abbrev>-F-86664, Yugashima, Izu City, Shizuoka Pref., 15 October 2021, on decaying wood of <italic><tp:taxon-name><tp:taxon-name-part taxon-name-part-type="genus" reg="Zanthoxylum">Zanthoxylum</tp:taxon-name-part><tp:taxon-name-part taxon-name-part-type="species" reg="ailanthoides">ailanthoides</tp:taxon-name-part></tp:taxon-name></italic>, culture <abbrev xmlns:xlink="http://www.w3.org/1999/xlink" xlink:title="Biological Resource Center, National Institute of Technology and Evaluation" id="ABBRID0EUFCK" xlink:type="simple">NBRC</abbrev> 115665; <abbrev xmlns:xlink="http://www.w3.org/1999/xlink" xlink:title="mycological herbarium of National Museum of Nature and Science" id="ABBRID0EYFCK" xlink:type="simple">TNS</abbrev>-F-86666, Mt. Amagi, Izu City, Shizuoka Pref., 15 October 2021, on decaying wood of <italic><tp:taxon-name><tp:taxon-name-part taxon-name-part-type="genus" reg="Cornus">Cornus</tp:taxon-name-part><tp:taxon-name-part taxon-name-part-type="species" reg="controversa">controversa</tp:taxon-name-part></tp:taxon-name></italic>.</p><fig id="F4" position="float" orientation="portrait"><object-id xmlns:xlink="http://www.w3.org/1999/xlink" content-type="doi" xlink:type="simple">10.3897/mycokeys.99.90117.figure4</object-id><object-id xmlns:xlink="http://www.w3.org/1999/xlink" content-type="arpha" xlink:type="simple">83153E43-DE0A-58CB-9C1D-70142A8360CF</object-id><label>Figure 4.</label><caption><p><italic><tp:taxon-name><tp:taxon-name-part taxon-name-part-type="genus" reg="Neobelonopsis">Neobelonopsis</tp:taxon-name-part><tp:taxon-name-part taxon-name-part-type="species" reg="bicolor">bicolor</tp:taxon-name-part></tp:taxon-name></italic> (<abbrev xmlns:xlink="http://www.w3.org/1999/xlink" xlink:title="mycological herbarium of National Museum of Nature and Science" id="ABBRID0E1GCK" xlink:type="simple">TNS</abbrev>-F-86605, holotype) <bold>A</bold> fresh apothecia on decaying unidentified wood (<abbrev xmlns:xlink="http://www.w3.org/1999/xlink" xlink:title="mycological herbarium of National Museum of Nature and Science" id="ABBRID0EAHCK" xlink:type="simple">TNS</abbrev>-F-86666) <bold>B</bold> dried apothecia with yellowish disc and blackish flask (<abbrev xmlns:xlink="http://www.w3.org/1999/xlink" xlink:title="mycological herbarium of National Museum of Nature and Science" id="ABBRID0EGHCK" xlink:type="simple">TNS</abbrev>-F-86666) <bold>C</bold> dried apothecia with greyish discs <bold>D</bold> vertical section of the apothecium (<abbrev xmlns:xlink="http://www.w3.org/1999/xlink" xlink:title="mycological herbarium of National Museum of Nature and Science" id="ABBRID0EOHCK" xlink:type="simple">TNS</abbrev>-F-86666, in <abbrev xmlns:xlink="http://www.w3.org/1999/xlink" xlink:title="lactic acid" id="ABBRID0ESHCK" xlink:type="simple">LA</abbrev>) <bold>E</bold> hyaline medullary excipulum (<abbrev xmlns:xlink="http://www.w3.org/1999/xlink" xlink:title="mycological herbarium of National Museum of Nature and Science" id="ABBRID0EYHCK" xlink:type="simple">TNS</abbrev>-F-86666, in <abbrev xmlns:xlink="http://www.w3.org/1999/xlink" xlink:title="lactic acid" id="ABBRID0E3HCK" xlink:type="simple">LA</abbrev>) <bold>F</bold> brown medullary excipulum <bold>G</bold> ascospores (in CB/<abbrev xmlns:xlink="http://www.w3.org/1999/xlink" xlink:title="lactic acid" id="ABBRID0EEICK" xlink:type="simple">LA</abbrev>) <bold>H</bold> blue-stained apical pore of asci (in Melzer’s solution after 3% <abbrev xmlns:xlink="http://www.w3.org/1999/xlink" xlink:title="potassium hydroxide" id="ABBRID0EKICK" xlink:type="simple">KOH</abbrev> pretreatment) <bold>I</bold> croziers at the base of asci (in CB/<abbrev xmlns:xlink="http://www.w3.org/1999/xlink" xlink:title="lactic acid" id="ABBRID0EQICK" xlink:type="simple">LA</abbrev>) <bold>J</bold> asci with ascospores (in CB/<abbrev xmlns:xlink="http://www.w3.org/1999/xlink" xlink:title="lactic acid" id="ABBRID0EWICK" xlink:type="simple">LA</abbrev>) <bold>K</bold> paraphyses (in CB/<abbrev xmlns:xlink="http://www.w3.org/1999/xlink" xlink:title="lactic acid" id="ABBRID0E3ICK" xlink:type="simple">LA</abbrev>) <bold>L</bold> one month old colony on <abbrev xmlns:xlink="http://www.w3.org/1999/xlink" xlink:title="potato dextrose agar" id="ABBRID0ECJCK" xlink:type="simple">PDA</abbrev><bold>M</bold> dark, gelatinous hyphal mass on <abbrev xmlns:xlink="http://www.w3.org/1999/xlink" xlink:title="cornmeal agar" id="ABBRID0EIJCK" xlink:type="simple">CMA</abbrev><bold>N</bold> monilioid hyphae surrounded by a gelatinous sheath (in diluted black ink) <bold>O</bold> octahedron crystals with monilioid hyphae on <abbrev xmlns:xlink="http://www.w3.org/1999/xlink" xlink:title="cornmeal agar" id="ABBRID0EQJCK" xlink:type="simple">CMA</abbrev> (in water) <bold>P</bold> monilioid hyphae containing abundant guttles (in water). Scale bars: 1 mm (<bold>A, M</bold>); 0.5 mm (<bold>B, C</bold>); 50 μm (<bold>D–F</bold>); 25 μm (<bold>N, O</bold>); 10 μm (<bold>G–K, P</bold>).</p></caption><graphic xmlns:xlink="http://www.w3.org/1999/xlink" xlink:href="mycokeys-99-045-g004.jpg" position="float" orientation="portrait" xlink:type="simple" id="oo_892420.jpg"><uri content-type="original_file" xlink:type="simple">https://binary.pensoft.net/fig/892420</uri></graphic></fig></tp:treatment-sec><tp:treatment-sec sec-type="notes" id="SECID0EFKCK"><title>Notes.</title><p><italic><tp:taxon-name><tp:taxon-name-part taxon-name-part-type="genus" reg="Neobelonopsis">Neobelonopsis</tp:taxon-name-part><tp:taxon-name-part taxon-name-part-type="species" reg="bicolor">bicolor</tp:taxon-name-part></tp:taxon-name></italic> shares biometry and morphology of ascospore with <italic><tp:taxon-name><tp:taxon-name-part taxon-name-part-type="genus" reg="Belonopsis">Belonopsis</tp:taxon-name-part><tp:taxon-name-part taxon-name-part-type="species" reg="juncicola">juncicola</tp:taxon-name-part></tp:taxon-name></italic> Graddon but differs in having larger asci (vs. 40 × 5 µm) and lignicolous habitat (vs. <italic><tp:taxon-name><tp:taxon-name-part taxon-name-part-type="genus" reg="Juncus">Juncus</tp:taxon-name-part></tp:taxon-name></italic>) (<xref ref-type="bibr" rid="B9">Graddon 1990</xref>).</p><p>Both <abbrev xmlns:xlink="http://www.w3.org/1999/xlink" xlink:title="mycological herbarium of National Museum of Nature and Science" id="ABBRID0EOLCK" xlink:type="simple">TNS</abbrev>-F-86605 (holotype) and 86606, which were collected from the same location in Hokkaido on the same day in October, have bluish gray hymenium (Fig. <xref ref-type="fig" rid="F4">4C</xref>) and pigmented medullary excipulum (Fig. <xref ref-type="fig" rid="F4">4F</xref>). Other specimens collected from spring to summer (May to August) in Honshu (<abbrev xmlns:xlink="http://www.w3.org/1999/xlink" xlink:title="mycological herbarium of National Museum of Nature and Science" id="ABBRID0E1LCK" xlink:type="simple">TNS</abbrev>-F-86357 and 86664) have whitish to yellowish hymenium (Fig. <xref ref-type="fig" rid="F4">4B</xref>) and hyaline medullary excipulum (Fig. <xref ref-type="fig" rid="F4">4E</xref>). In the phylogenetic tree (Figs <xref ref-type="fig" rid="F1">1</xref>, <xref ref-type="fig" rid="F2">2</xref>), specimens with the two-color variability of hymenium formed a well-supported identical clade. Further sampling and morphological comparisons are needed to clarify whether these morphological differences depend on geographic or seasonal variability.</p><p><italic><tp:taxon-name><tp:taxon-name-part taxon-name-part-type="genus" reg="Neobelonopsis">Neobelonopsis</tp:taxon-name-part><tp:taxon-name-part taxon-name-part-type="species" reg="bicolor">bicolor</tp:taxon-name-part></tp:taxon-name></italic> produces dark gelatinous hyphal structures on the colony surface of <abbrev xmlns:xlink="http://www.w3.org/1999/xlink" xlink:title="cornmeal agar" id="ABBRID0E2MCK" xlink:type="simple">CMA</abbrev> and 2% <abbrev xmlns:xlink="http://www.w3.org/1999/xlink" xlink:title="malt extract agar" id="ABBRID0E6MCK" xlink:type="simple">MEA</abbrev> (Fig. <xref ref-type="fig" rid="F4">4M</xref>). The hyphal structure is composed of monilioid cells hyaline to pale brown, 5–10 µm diam., containing abundant guttles and a thick-walls. The monilioid cells are arranged linearly or sympodially and branch vertically or laterally (Figs <xref ref-type="fig" rid="F4">4P</xref>, <xref ref-type="fig" rid="F14">14B</xref>). The monilioid cells are covered with a thick gelatinous sheath (Fig. <xref ref-type="fig" rid="F4">4N</xref>). No asexual stage observed in colonies on any medium.</p></tp:treatment-sec><tp:treatment-sec><!--Section generated to contain objects referenced in tp:taxon-treatment.--><fig id="F13" position="float" orientation="portrait"><object-id xmlns:xlink="http://www.w3.org/1999/xlink" content-type="doi" xlink:type="simple">10.3897/mycokeys.99.90117.figure13</object-id><object-id xmlns:xlink="http://www.w3.org/1999/xlink" content-type="arpha" xlink:type="simple">EC7133D5-4A10-5D60-933D-41FCF0F2B016</object-id><label>Figure 13.</label><caption><p>Line-drawings of the <italic><tp:taxon-name><tp:taxon-name-part taxon-name-part-type="genus" reg="Neobelonopsis">Neobelonopsis</tp:taxon-name-part></tp:taxon-name></italic> and <italic><tp:taxon-name><tp:taxon-name-part taxon-name-part-type="genus" reg="Trichobelonium">Trichobelonium</tp:taxon-name-part></tp:taxon-name></italic> species <bold>I</bold> vertical section of the apothecium showing the marginal structure of ectal excipulum, medullary excipulum, and hymenium <bold>II</bold> asci <bold>III</bold> paraphyses <bold>IV</bold> ascospores. Scale bars: 10 μm.</p></caption><graphic xmlns:xlink="http://www.w3.org/1999/xlink" xlink:href="mycokeys-99-045-g013.jpg" position="float" orientation="portrait" xlink:type="simple" id="oo_892429.jpg"><uri content-type="original_file" xlink:type="simple">https://binary.pensoft.net/fig/892429</uri></graphic></fig><fig id="F14" position="float" orientation="portrait"><object-id xmlns:xlink="http://www.w3.org/1999/xlink" content-type="doi" xlink:type="simple">10.3897/mycokeys.99.90117.figure14</object-id><object-id xmlns:xlink="http://www.w3.org/1999/xlink" content-type="arpha" xlink:type="simple">23833AAA-8E65-59BA-831B-01E9E9DC8363</object-id><label>Figure 14.</label><caption><p>Asexual morph and hyphal structures of the <italic><tp:taxon-name><tp:taxon-name-part taxon-name-part-type="genus" reg="Neobelonopsis">Neobelonopsis</tp:taxon-name-part></tp:taxon-name></italic> and <italic><tp:taxon-name><tp:taxon-name-part taxon-name-part-type="genus" reg="Trichobelonium">Trichobelonium</tp:taxon-name-part></tp:taxon-name></italic> species <bold>A</bold> conidiophores of <italic><tp:taxon-name><tp:taxon-name-part taxon-name-part-type="genus" reg="Neobelonopsis">N.</tp:taxon-name-part><tp:taxon-name-part taxon-name-part-type="species" reg="acutata">acutata</tp:taxon-name-part></tp:taxon-name></italic><bold>B</bold> monilioid hyphae of <italic><tp:taxon-name><tp:taxon-name-part taxon-name-part-type="genus" reg="Neobelonopsis">N.</tp:taxon-name-part><tp:taxon-name-part taxon-name-part-type="species" reg="bicolor">bicolor</tp:taxon-name-part></tp:taxon-name></italic><bold>C</bold> conidiophores with conidia of <italic><tp:taxon-name><tp:taxon-name-part taxon-name-part-type="genus" reg="Neobelonopsis">N.</tp:taxon-name-part><tp:taxon-name-part taxon-name-part-type="species" reg="cinnabarina">cinnabarina</tp:taxon-name-part></tp:taxon-name></italic><bold>D</bold> conidiophores with conidia of <italic><tp:taxon-name><tp:taxon-name-part taxon-name-part-type="genus" reg="Neobelonopsis">N.</tp:taxon-name-part><tp:taxon-name-part taxon-name-part-type="species" reg="didymospora">didymospora</tp:taxon-name-part></tp:taxon-name></italic><bold>E</bold> conidiophores with conidia of <italic><tp:taxon-name><tp:taxon-name-part taxon-name-part-type="genus" reg="Neobelonopsis">N.</tp:taxon-name-part><tp:taxon-name-part taxon-name-part-type="species" reg="microspora">microspora</tp:taxon-name-part></tp:taxon-name></italic><bold>F</bold> conidiophores with conidia of <italic><tp:taxon-name><tp:taxon-name-part taxon-name-part-type="genus" reg="Neobelonopsis">N.</tp:taxon-name-part><tp:taxon-name-part taxon-name-part-type="species" reg="multiguttata">multiguttata</tp:taxon-name-part></tp:taxon-name></italic><bold>G</bold> conidiophores with conidia of <italic><tp:taxon-name><tp:taxon-name-part taxon-name-part-type="genus" reg="Neobelonopsis">N.</tp:taxon-name-part><tp:taxon-name-part taxon-name-part-type="species" reg="obtusa">obtusa</tp:taxon-name-part></tp:taxon-name></italic><bold>H</bold> conidiophores with conidia of <italic><tp:taxon-name><tp:taxon-name-part taxon-name-part-type="genus" reg="Trichobelonium">T.</tp:taxon-name-part><tp:taxon-name-part taxon-name-part-type="species" reg="albobarbatum">albobarbatum</tp:taxon-name-part></tp:taxon-name></italic><bold>I</bold> hyphal mass with melanized appressorium-like structure of <italic><tp:taxon-name><tp:taxon-name-part taxon-name-part-type="genus" reg="Trichobelonium">T.</tp:taxon-name-part><tp:taxon-name-part taxon-name-part-type="species" reg="miscanthi">miscanthi</tp:taxon-name-part></tp:taxon-name></italic>. Scale bars: 10 μm.</p></caption><graphic xmlns:xlink="http://www.w3.org/1999/xlink" xlink:href="mycokeys-99-045-g014.jpg" position="float" orientation="portrait" xlink:type="simple" id="oo_892430.jpg"><uri content-type="original_file" xlink:type="simple">https://binary.pensoft.net/fig/892430</uri></graphic></fig><fig id="F1" position="float" orientation="portrait"><object-id xmlns:xlink="http://www.w3.org/1999/xlink" content-type="doi" xlink:type="simple">10.3897/mycokeys.99.90117.figure1</object-id><object-id xmlns:xlink="http://www.w3.org/1999/xlink" content-type="arpha" xlink:type="simple">77BFFC7F-F0A0-5357-AA77-7E09B759A3B5</object-id><label>Figure 1.</label><caption><p>Maximum likelihood tree inferred from ITS-<abbrev xmlns:xlink="http://www.w3.org/1999/xlink" xlink:title="partial large subunit nuclear ribosomal RNA gene" id="ABBRID0EC2AK" xlink:type="simple">LSU</abbrev>-<abbrev xmlns:xlink="http://www.w3.org/1999/xlink" xlink:title="largest subunit of the nuclear RNA polymerase II" id="ABBRID0EG2AK" xlink:type="simple">RPB1</abbrev> concatenate sequences used in <xref ref-type="bibr" rid="B55">Tanney and Seifert (2020)</xref>, together with sequences from additional taxa of <italic><tp:taxon-name><tp:taxon-name-part taxon-name-part-type="genus" reg="Neobelonopsis">Neobelonopsis</tp:taxon-name-part></tp:taxon-name></italic> and two new species of <italic><tp:taxon-name><tp:taxon-name-part taxon-name-part-type="genus" reg="Trichobelonium">Trichobelonium</tp:taxon-name-part></tp:taxon-name></italic>. Significant branch supported by SH-aLRT (&gt;80%)/Ultrafast <abbrev xmlns:xlink="http://www.w3.org/1999/xlink" xlink:title="ultrafast bootstrap" id="ABBRID0E32AK" xlink:type="simple">BS</abbrev> (&gt;95%)/<abbrev xmlns:xlink="http://www.w3.org/1999/xlink" xlink:title="Bayesian posterior probability" id="ABBRID0EA3AK" xlink:type="simple">BPP</abbrev> (&gt;0.95) are indicated. Type species are in red. Collection numbers are shown at the beginning of the species name (type strains are in boldface). The tree is rooted with <italic><tp:taxon-name><tp:taxon-name-part taxon-name-part-type="genus" reg="Cadophora">Cadophora</tp:taxon-name-part><tp:taxon-name-part taxon-name-part-type="species" reg="dextrinospora">dextrinospora</tp:taxon-name-part></tp:taxon-name></italic> and <italic><tp:taxon-name><tp:taxon-name-part taxon-name-part-type="genus" reg="Cadophora">C.</tp:taxon-name-part><tp:taxon-name-part taxon-name-part-type="species" reg="fastigiata">fastigiata</tp:taxon-name-part></tp:taxon-name></italic>.</p></caption><graphic xmlns:xlink="http://www.w3.org/1999/xlink" xlink:href="mycokeys-99-045-g001.jpg" position="float" orientation="portrait" xlink:type="simple" id="oo_892417.jpg"><uri content-type="original_file" xlink:type="simple">https://binary.pensoft.net/fig/892417</uri></graphic></fig><fig id="F2" position="float" orientation="portrait"><object-id xmlns:xlink="http://www.w3.org/1999/xlink" content-type="doi" xlink:type="simple">10.3897/mycokeys.99.90117.figure2</object-id><object-id xmlns:xlink="http://www.w3.org/1999/xlink" content-type="arpha" xlink:type="simple">9BA227CA-9DB3-5E9B-89C8-874CC0FB05DD</object-id><label>Figure 2.</label><caption><p>Maximum likelihood tree inferred from ITS sequences used in <xref ref-type="bibr" rid="B55">Tanney and Seifert (2020)</xref>, together with sequences from additional taxa of <italic><tp:taxon-name><tp:taxon-name-part taxon-name-part-type="genus" reg="Neobelonopsis">Neobelonopsis</tp:taxon-name-part></tp:taxon-name></italic>, two new species of <italic><tp:taxon-name><tp:taxon-name-part taxon-name-part-type="genus" reg="Trichobelonium">Trichobelonium</tp:taxon-name-part></tp:taxon-name></italic>, <italic><tp:taxon-name><tp:taxon-name-part taxon-name-part-type="genus" reg="Mollisia">Mollisia</tp:taxon-name-part><tp:taxon-name-part taxon-name-part-type="species" reg="obscura">obscura</tp:taxon-name-part></tp:taxon-name></italic>, and <italic><tp:taxon-name><tp:taxon-name-part taxon-name-part-type="genus" reg="Cejpia">Cejpia</tp:taxon-name-part><tp:taxon-name-part taxon-name-part-type="species" reg="hystrix">hystrix</tp:taxon-name-part></tp:taxon-name></italic>. Significant branch supported by SH-aLRT (&gt;80%)/Ultrafast <abbrev xmlns:xlink="http://www.w3.org/1999/xlink" xlink:title="ultrafast bootstrap" id="ABBRID0E36AK" xlink:type="simple">BS</abbrev> (&gt;95%) are indicated. Type species are in red. Collection numbers are shown at the beginning of the species name (type strains are in boldface). The tree is rooted with <italic><tp:taxon-name><tp:taxon-name-part taxon-name-part-type="genus" reg="Cadophora">Cadophora</tp:taxon-name-part><tp:taxon-name-part taxon-name-part-type="species" reg="dextrinospora">dextrinospora</tp:taxon-name-part></tp:taxon-name></italic> and <italic><tp:taxon-name><tp:taxon-name-part taxon-name-part-type="genus" reg="Cadophora">C.</tp:taxon-name-part><tp:taxon-name-part taxon-name-part-type="species" reg="fastigiata">fastigiata</tp:taxon-name-part></tp:taxon-name></italic>.</p></caption><graphic xmlns:xlink="http://www.w3.org/1999/xlink" xlink:href="mycokeys-99-045-g002.jpg" position="float" orientation="portrait" xlink:type="simple" id="oo_892418.jpg"><uri content-type="original_file" xlink:type="simple">https://binary.pensoft.net/fig/892418</uri></graphic></fig></tp:treatment-sec><ref-list><ref id="B9"><mixed-citation xmlns:xlink="http://www.w3.org/1999/xlink" xlink:type="simple"><person-group><name name-style="western"><surname>Graddon</surname><given-names>WD</given-names></name></person-group> (<year>1990</year>) <article-title>Some new discomycete species 8.</article-title><source>Mycological Research</source><volume>94</volume>(<issue>2</issue>): <fpage>231</fpage>–<lpage>236</lpage>. <ext-link xlink:href="10.1016/S0953-7562(09)80619-9" ext-link-type="doi" xlink:type="simple">https://doi.org/10.1016/S0953-7562(09)80619-9</ext-link></mixed-citation></ref><ref id="B55"><mixed-citation xmlns:xlink="http://www.w3.org/1999/xlink" xlink:type="simple"><person-group><name name-style="western"><surname>Tanney</surname><given-names>JB</given-names></name><name name-style="western"><surname>Seifert</surname><given-names>KA</given-names></name></person-group> (<year>2020</year>) <article-title><tp:taxon-name><tp:taxon-name-part taxon-name-part-type="family">Mollisiaceae</tp:taxon-name-part></tp:taxon-name>: An overlooked lineage of diverse endophytes.</article-title><source>Studies in Mycology</source><volume>95</volume>: <fpage>293</fpage>–<lpage>380</lpage>. <ext-link xlink:href="10.1016/j.simyco.2020.02.005" ext-link-type="doi" xlink:type="simple">https://doi.org/10.1016/j.simyco.2020.02.005</ext-link></mixed-citation></ref></ref-list></tp:taxon-treatment>
