# Supplementary material for: ﻿A new genus Neobelonopsis and two new species of Trichobelonium (Helotiales, Ascomycota) discovered mainly from poaceous grasses native to Asia in Japan
Source: MycoKeys. 2023 Aug 14;99:45–85. doi: 10.3897/mycokeys.99.90117 (PMC10442789; doi:10.3897/mycokeys.99.90117)
Supplement: XML Treatment for Neobelonopsis cinnabarina [file mycokeys.99.90117-treatment4.xml]

<!DOCTYPE tp:taxon-treatment
  PUBLIC "-//TaxonX//DTD Taxonomic Treatment Publishing DTD v0 20100105//EN" "tax-treatment-NSO.dtd">
<tp:taxon-treatment xmlns:tp="http://www.plazi.org/taxpub"><tp:treatment-meta><kwd-group><label>Taxon classification</label><kwd>
                <named-content content-type="kingdom">Fungi</named-content>
              </kwd><kwd>
                <named-content content-type="order">Helotiales</named-content>
              </kwd><kwd>
                <named-content content-type="family">Mollisiaceae</named-content>
              </kwd></kwd-group><mixed-citation publication-type="journal"><person-group><name><surname>Itagaki</surname><given-names>Hiyori</given-names></name><name><surname>Hosoya</surname><given-names>Tsuyoshi</given-names></name></person-group><article-title>﻿A new genus <italic><tp:taxon-name><tp:taxon-name-part taxon-name-part-type="genus" reg="Neobelonopsis">Neobelonopsis</tp:taxon-name-part></tp:taxon-name></italic> and two new species of <italic><tp:taxon-name><tp:taxon-name-part taxon-name-part-type="genus" reg="Trichobelonium">Trichobelonium</tp:taxon-name-part></tp:taxon-name></italic> (<tp:taxon-name><tp:taxon-name-part taxon-name-part-type="order">Helotiales</tp:taxon-name-part></tp:taxon-name>, <tp:taxon-name><tp:taxon-name-part taxon-name-part-type="genus" reg="Ascomycota">Ascomycota</tp:taxon-name-part></tp:taxon-name>) discovered mainly from poaceous grasses native to Asia in Japan</article-title><source>MycoKeys</source><day>14</day><month>08</month><year>2023</year><volume>99</volume><fpage>45</fpage><lpage>85</lpage><pub-id pub-id-type="doi">10.3897/mycokeys.99.90117</pub-id></mixed-citation></tp:treatment-meta><tp:nomenclature><label>﻿</label><tp:taxon-name>
              <object-id xmlns:xlink="http://www.w3.org/1999/xlink" content-type="arpha" xlink:type="simple">EABD8232-AE04-56AA-B3F8-D0646C313779</object-id>
              <tp:taxon-name-part taxon-name-part-type="genus" reg="Neobelonopsis">Neobelonopsis</tp:taxon-name-part>
              <tp:taxon-name-part taxon-name-part-type="species" reg="cinnabarina">cinnabarina</tp:taxon-name-part>
              <object-id xmlns:xlink="http://www.w3.org/1999/xlink" content-type="mycobank" xlink:type="simple">MB842630</object-id>
            </tp:taxon-name><tp:taxon-authority>Itagaki &amp; Hosoya</tp:taxon-authority><tp:taxon-status xmlns:xlink="http://www.w3.org/1999/xlink" xlink:type="simple">sp. nov.</tp:taxon-status><xref ref-type="fig" rid="F5">Figs 5</xref><xref ref-type="fig" rid="F13">, 13</xref><xref ref-type="fig" rid="F14">, 14C</xref></tp:nomenclature><tp:treatment-sec sec-type="etymology" id="SECID0EJPCK"><title>Etymology.</title><p><italic><tp:taxon-name><tp:taxon-name-part taxon-name-part-type="genus" reg="Cinnabarina">Cinnabarina</tp:taxon-name-part></tp:taxon-name></italic> in Latin, referring to the remarkable color of disc.</p></tp:treatment-sec><tp:treatment-sec sec-type="diagnosis" id="SECID0EWPCK"><title>Diagnosis.</title><p>Differs from all other <italic><tp:taxon-name><tp:taxon-name-part taxon-name-part-type="genus" reg="Neobelonopsis">Neobelonopsis</tp:taxon-name-part></tp:taxon-name></italic> species by reddish orange disc.</p></tp:treatment-sec><tp:treatment-sec sec-type="Holotype" id="SECID0EDQCK"><title>Holotype.</title><p><abbrev xmlns:xlink="http://www.w3.org/1999/xlink" xlink:title="mycological herbarium of National Museum of Nature and Science" id="ABBRID0EJQCK" xlink:type="simple">TNS</abbrev>-F-86682, Yuzawa Town, Minami-uonuma County, Niigata Pref., Japan, 31 October 2021, on decaying culms of <italic><tp:taxon-name><tp:taxon-name-part taxon-name-part-type="genus" reg="Miscanthus">Miscanthus</tp:taxon-name-part><tp:taxon-name-part taxon-name-part-type="species" reg="sinensis">sinensis</tp:taxon-name-part></tp:taxon-name></italic>, ex-holotype culture <abbrev xmlns:xlink="http://www.w3.org/1999/xlink" xlink:title="Biological Resource Center, National Institute of Technology and Evaluation" id="ABBRID0EYQCK" xlink:type="simple">NBRC</abbrev> 115571.</p></tp:treatment-sec><tp:treatment-sec sec-type="description" id="SECID0E3QCK"><title>Description.</title><p><bold><italic>Apothecia</italic></bold> developed from scuta. <bold><italic>Scuta</italic></bold> superficial, scattered to gregarious, flat discoid, pale reddish brown (C30–60M80Y80–100K10) to dark brown (C40–60M80Y100K60), 125–375 µm diam., <bold><italic>textura epidermoidea</italic></bold>. <bold><italic>Apothecia</italic></bold> flat to cushion-shape, 0.2–0.5 mm high, with blackish brown (C100M100Y80–100K60) to greenish dark brown (C80M80Y80–100K60) receptacle, releasing magenta pigment (C40–20M100Y10–30K60) in 3% <abbrev xmlns:xlink="http://www.w3.org/1999/xlink" xlink:title="potassium hydroxide" id="ABBRID0E5RCK" xlink:type="simple">KOH</abbrev>; disc 0.6–2 mm diam., light orange (C0–30M80Y100K0) to reddish orange (C0–20M100Y100) when fresh, shrunk to 0.3–1.5 mm diam. Ectal excipulum 25–40 µm thick at base, 15–25 µm thick at the upper flask to margin; cortical cells clavate to pyriform, 14–18(–20) × 8.5–10 µm at base, becoming smaller toward the margin, 10–12 × 5–7 µm, containing yellow to orange cytoplasm which turns magenta in 3% <abbrev xmlns:xlink="http://www.w3.org/1999/xlink" xlink:title="potassium hydroxide" id="ABBRID0ECSCK" xlink:type="simple">KOH</abbrev>, containing guttules that disappeared in 3% <abbrev xmlns:xlink="http://www.w3.org/1999/xlink" xlink:title="potassium hydroxide" id="ABBRID0EGSCK" xlink:type="simple">KOH</abbrev>. Medullary excipulum 25–50 µm thick. <bold><italic>Asci</italic></bold> (56–)62–75(–83) × 6–7.5 µm, arising from croziers, with <abbrev xmlns:xlink="http://www.w3.org/1999/xlink" xlink:title="Melzer’s reagent" id="ABBRID0ENSCK" xlink:type="simple">MLZ</abbrev> + apical pore. <bold><italic>Ascospores</italic></bold> 15–20(–22.5) × 3.5–4.5 µm, ellipsoid to subcylindrical, with rounded to subacute extremes, aseptate, hyaline or yellow when mounted fresh in water, containing 2(–4) large guttules. <bold><italic>Paraphyses</italic></bold> (50–)60–75(–80) × 2.5–3.5 µm, wider toward the apex up to 5 µm, simple, septum distance closer towards the base, containing long yellowish refractive vacuoles when mounted fresh in water, changed magenta in 3% <abbrev xmlns:xlink="http://www.w3.org/1999/xlink" xlink:title="potassium hydroxide" id="ABBRID0EXSCK" xlink:type="simple">KOH</abbrev> and showing color gradation (darker toward the tip). <bold><italic>Subiculum</italic></bold> thinly developed the surface of substrate, sparse to moderately abundant around the scuta and apothecia, shiny brown; subicular hyphae straight to curved, sometimes forming fascicules with 2–3 hyphae, 2.5–4 µm diam. with 0.5–1 µm thick-walls, branched at right angle, walls covered by a thick gelatinous substance. <bold><italic>Colony</italic></bold> of <abbrev xmlns:xlink="http://www.w3.org/1999/xlink" xlink:title="Biological Resource Center, National Institute of Technology and Evaluation" id="ABBRID0EPTCK" xlink:type="simple">NBRC</abbrev> 115571 on <abbrev xmlns:xlink="http://www.w3.org/1999/xlink" xlink:title="potato dextrose agar" id="ABBRID0ETTCK" xlink:type="simple">PDA</abbrev> entire to slightly undulate, flat to slightly winkled, floccose to felted, brownish gray (C0–20M30–40Y40K30) from the surface, turning white at the edge, same color from the reverse, without soluble pigment; crystals ovoid to dumbbell-shape, 18–25 × 11–15 µm, hyaline, forming on surface or below agar; aerial mycelium sparse to dense, gray. <bold><italic>Conidiophores</italic></bold> semi-macronematous, solitary to caespitose (forming rather loose sporodochia), short, constricted, arising vertically or laterally from hyphae, pale to dark brown, smooth, thick-walled, branched; <bold><italic>phialides</italic></bold> round-bottom flask or bottle-shape, up to 20 µm long, 3–4 µm width at base, discrete to integrated, terminal or intercalary, pale brown, thick-walled, with cylindrical collarettes of 8–10 × 2 µm; <bold><italic>conidia</italic></bold> aseptate, cylindrical oblong to fusiform, abundantly aggregated in slimy heads, 4–5×1 µm, hyaline, thin-walled.</p><fig id="F5" position="float" orientation="portrait"><object-id xmlns:xlink="http://www.w3.org/1999/xlink" content-type="doi" xlink:type="simple">10.3897/mycokeys.99.90117.figure5</object-id><object-id xmlns:xlink="http://www.w3.org/1999/xlink" content-type="arpha" xlink:type="simple">F37470CD-93FC-540F-8AF0-9A71F2AA5C58</object-id><label>Figure 5.</label><caption><p><italic><tp:taxon-name><tp:taxon-name-part taxon-name-part-type="genus" reg="Neobelonopsis">Neobelonopsis</tp:taxon-name-part><tp:taxon-name-part taxon-name-part-type="species" reg="cinnabarina">cinnabarina</tp:taxon-name-part></tp:taxon-name></italic> (<abbrev xmlns:xlink="http://www.w3.org/1999/xlink" xlink:title="mycological herbarium of National Museum of Nature and Science" id="ABBRID0ETUCK" xlink:type="simple">TNS</abbrev>-F-86682, holotype) <bold>A</bold> fresh apothecia on the decaying culm of <italic><tp:taxon-name><tp:taxon-name-part taxon-name-part-type="genus" reg="Miscanthus">Miscanthus</tp:taxon-name-part><tp:taxon-name-part taxon-name-part-type="species" reg="sinensis">sinensis</tp:taxon-name-part></tp:taxon-name></italic><bold>B</bold> immature apothecium protruding from the stroma <bold>C</bold> dried apothecia <bold>D</bold> one month old colony on <abbrev xmlns:xlink="http://www.w3.org/1999/xlink" xlink:title="potato dextrose agar" id="ABBRID0EKVCK" xlink:type="simple">PDA</abbrev><bold>E</bold> texture of stroma (in <abbrev xmlns:xlink="http://www.w3.org/1999/xlink" xlink:title="lactic acid" id="ABBRID0EQVCK" xlink:type="simple">LA</abbrev>) <bold>F</bold> vertical section of the apothecium (in <abbrev xmlns:xlink="http://www.w3.org/1999/xlink" xlink:title="lactic acid" id="ABBRID0EWVCK" xlink:type="simple">LA</abbrev>) <bold>G</bold> yellowish reflective vacuoles in fresh paraphyses (in water) <bold>H</bold> yellowish vacuoles in outermost cells of fresh ectal excipulum (in water) <bold>I</bold> immature ascus with yellowish cytoplasm (in water) <bold>J</bold> ascospores with yellowish cytoplasm (in water) <bold>K</bold> apothecium that dissolved magenta pigments when immersed in 3% <abbrev xmlns:xlink="http://www.w3.org/1999/xlink" xlink:title="potassium hydroxide" id="ABBRID0EEWCK" xlink:type="simple">KOH</abbrev><bold>L</bold> outermost cells that turned magenta (in 3% <abbrev xmlns:xlink="http://www.w3.org/1999/xlink" xlink:title="potassium hydroxide" id="ABBRID0EKWCK" xlink:type="simple">KOH</abbrev>) <bold>M</bold> fresh paraphyses that turned magenta, note that the tips have a darker color (in 3% <abbrev xmlns:xlink="http://www.w3.org/1999/xlink" xlink:title="potassium hydroxide" id="ABBRID0EQWCK" xlink:type="simple">KOH</abbrev>) <bold>N</bold> ascospores (in CB/<abbrev xmlns:xlink="http://www.w3.org/1999/xlink" xlink:title="lactic acid" id="ABBRID0EWWCK" xlink:type="simple">LA</abbrev>) <bold>O</bold> asci with ascospores (in CB/<abbrev xmlns:xlink="http://www.w3.org/1999/xlink" xlink:title="lactic acid" id="ABBRID0E3WCK" xlink:type="simple">LA</abbrev>) <bold>P</bold> paraphyses with wide, blunt head (in CB/<abbrev xmlns:xlink="http://www.w3.org/1999/xlink" xlink:title="lactic acid" id="ABBRID0ECXCK" xlink:type="simple">LA</abbrev>) <bold>Q</bold> blue-stained apical pore of ascus (in Melzer’s solution after 3% <abbrev xmlns:xlink="http://www.w3.org/1999/xlink" xlink:title="potassium hydroxide" id="ABBRID0EIXCK" xlink:type="simple">KOH</abbrev> pretreatment) <bold>R</bold> crozier at the base of ascus (in CB/<abbrev xmlns:xlink="http://www.w3.org/1999/xlink" xlink:title="lactic acid" id="ABBRID0EOXCK" xlink:type="simple">LA</abbrev>); S collapse conidiophores with slimy conidial drops on <abbrev xmlns:xlink="http://www.w3.org/1999/xlink" xlink:title="cornmeal agar" id="ABBRID0ESXCK" xlink:type="simple">CMA</abbrev> (arrows) <bold>T</bold> hyphae with oblong-shape crystals on <abbrev xmlns:xlink="http://www.w3.org/1999/xlink" xlink:title="cornmeal agar" id="ABBRID0EYXCK" xlink:type="simple">CMA</abbrev><bold>U</bold> conidia (in water) <bold>V</bold> clusters of conidiophores (in water) <bold>W, X</bold> discrete conidiophores (in water). Scale bars: 1 mm (<bold>A, S</bold>); 0.1 mm (<bold>B</bold>); 0.5 mm (<bold>C</bold>); 50 μm (<bold>F–H, M, T, V</bold>); 20 μm (<bold>E</bold>); 10 μm (<bold>I, J, L, N–R, U, W, X</bold>).</p></caption><graphic xmlns:xlink="http://www.w3.org/1999/xlink" xlink:href="mycokeys-99-045-g005.jpg" position="float" orientation="portrait" xlink:type="simple" id="oo_892421.jpg"><uri content-type="original_file" xlink:type="simple">https://binary.pensoft.net/fig/892421</uri></graphic></fig></tp:treatment-sec><tp:treatment-sec sec-type="material" id="SECID0ETYCK"><title>Additional specimens examined.</title><p><abbrev xmlns:xlink="http://www.w3.org/1999/xlink" xlink:title="mycological herbarium of National Museum of Nature and Science" id="ABBRID0EZYCK" xlink:type="simple">TNS</abbrev>-F-86690 and 86692, Yuzawa Town, Minami-uonuma County, Niigata Pref., 31 October 2021, on decaying culms of <italic><tp:taxon-name><tp:taxon-name-part taxon-name-part-type="genus" reg="Miscanthus">Miscanthus</tp:taxon-name-part><tp:taxon-name-part taxon-name-part-type="species" reg="sinensis">sinensis</tp:taxon-name-part></tp:taxon-name></italic>; <abbrev xmlns:xlink="http://www.w3.org/1999/xlink" xlink:title="mycological herbarium of National Museum of Nature and Science" id="ABBRID0EIZCK" xlink:type="simple">TNS</abbrev>-F-86701, Daigenta Lake, Yuzawa Town, Minami-uonuma County, Niigata Pref., 31 October 2021, on decaying culms of <italic><tp:taxon-name><tp:taxon-name-part taxon-name-part-type="genus" reg="Mollisia">M.</tp:taxon-name-part><tp:taxon-name-part taxon-name-part-type="species" reg="sinensis">sinensis</tp:taxon-name-part></tp:taxon-name></italic>, culture <abbrev xmlns:xlink="http://www.w3.org/1999/xlink" xlink:title="Biological Resource Center, National Institute of Technology and Evaluation" id="ABBRID0EXZCK" xlink:type="simple">NBRC</abbrev> 115669; <abbrev xmlns:xlink="http://www.w3.org/1999/xlink" xlink:title="mycological herbarium of National Museum of Nature and Science" id="ABBRID0E2ZCK" xlink:type="simple">TNS</abbrev>-F-86704 and 86716 (culture <abbrev xmlns:xlink="http://www.w3.org/1999/xlink" xlink:title="Biological Resource Center, National Institute of Technology and Evaluation" id="ABBRID0E6ZCK" xlink:type="simple">NBRC</abbrev> 115670), Toukamachi City, Niigata Pref., 31 October 2021, on decaying culms of <italic><tp:taxon-name><tp:taxon-name-part taxon-name-part-type="genus" reg="Mollisia">M.</tp:taxon-name-part><tp:taxon-name-part taxon-name-part-type="species" reg="sinensis">sinensis</tp:taxon-name-part></tp:taxon-name></italic>.</p></tp:treatment-sec><tp:treatment-sec sec-type="notes" id="SECID0EO1CK"><title>Notes.</title><p><italic><tp:taxon-name><tp:taxon-name-part taxon-name-part-type="genus" reg="Neobelonopsis">Neobelonopsis</tp:taxon-name-part><tp:taxon-name-part taxon-name-part-type="species" reg="cinnabarina">cinnabarina</tp:taxon-name-part></tp:taxon-name></italic> is easily distinguished from other species by the reddish orange disc, slightly clavate paraphyses, and strong magenta pigment release of apothecia in <abbrev xmlns:xlink="http://www.w3.org/1999/xlink" xlink:title="potassium hydroxide" id="ABBRID0E61CK" xlink:type="simple">KOH</abbrev>. In particular, the brilliant color of disc of this fungus is a rare feature in mollisioid fungi, except for <italic><tp:taxon-name><tp:taxon-name-part taxon-name-part-type="genus" reg="Mollisia">Mollisia</tp:taxon-name-part><tp:taxon-name-part taxon-name-part-type="species" reg="purpurea">purpurea</tp:taxon-name-part></tp:taxon-name></italic> Rhem and <italic><tp:taxon-name><tp:taxon-name-part taxon-name-part-type="genus" reg="Mollisia">M.</tp:taxon-name-part><tp:taxon-name-part taxon-name-part-type="species" reg="russea">russea</tp:taxon-name-part></tp:taxon-name></italic> (Schmid-Heckel) Baral. These two species share several characters with <italic><tp:taxon-name><tp:taxon-name-part taxon-name-part-type="genus" reg="Neobelonopsis">N.</tp:taxon-name-part><tp:taxon-name-part taxon-name-part-type="species" reg="cinnabarina">cinnabarina</tp:taxon-name-part></tp:taxon-name></italic>, such as dark scuta [<italic><tp:taxon-name><tp:taxon-name-part taxon-name-part-type="genus" reg="Neobelonopsis">N.</tp:taxon-name-part><tp:taxon-name-part taxon-name-part-type="species" reg="russea">russea</tp:taxon-name-part></tp:taxon-name></italic> has “dunkelbraunen Schild” <italic>sensu</italic><xref ref-type="bibr" rid="B46">Schmid-Heckel (1988)</xref>], bright orange vacuoles in paraphyses that become intensely magenta (red violet) in <abbrev xmlns:xlink="http://www.w3.org/1999/xlink" xlink:title="potassium hydroxide" id="ABBRID0ED4CK" xlink:type="simple">KOH</abbrev>, ocher to brown receptacle, asci arising from croziers, aseptate ascospores, and monocot host (Rhem 1907; <xref ref-type="bibr" rid="B46">Schmid-Heckel 1988</xref>; <xref ref-type="bibr" rid="B5">Baral and Marson 2005</xref>; <xref ref-type="bibr" rid="B42">Richter and Baral 2008</xref>). As the tips of fresh paraphyses turn dark magenta in 3% <abbrev xmlns:xlink="http://www.w3.org/1999/xlink" xlink:title="potassium hydroxide" id="ABBRID0ET4CK" xlink:type="simple">KOH</abbrev> (Fig. <xref ref-type="fig" rid="F5">5M</xref>), this phenomenon is suggested to be a vital reaction as the pigments diffuse uniformly in the paraphyses after heat drying. <xref ref-type="bibr" rid="B42">Richter and Baral (2008)</xref> also described the same reaction in <italic><tp:taxon-name><tp:taxon-name-part taxon-name-part-type="genus" reg="Mollisia">M.</tp:taxon-name-part><tp:taxon-name-part taxon-name-part-type="species" reg="russea">russea</tp:taxon-name-part></tp:taxon-name></italic>. These features imply a close relationship among <italic><tp:taxon-name><tp:taxon-name-part taxon-name-part-type="genus" reg="Neobelonopsis">N.</tp:taxon-name-part><tp:taxon-name-part taxon-name-part-type="species" reg="cinnabarina">cinnabarina</tp:taxon-name-part></tp:taxon-name></italic>, <italic><tp:taxon-name><tp:taxon-name-part taxon-name-part-type="genus" reg="Mollisia">M.</tp:taxon-name-part><tp:taxon-name-part taxon-name-part-type="species" reg="purpurea">purpurea</tp:taxon-name-part></tp:taxon-name></italic>, and <italic><tp:taxon-name><tp:taxon-name-part taxon-name-part-type="genus" reg="Mollisia">M.</tp:taxon-name-part><tp:taxon-name-part taxon-name-part-type="species" reg="russea">russea</tp:taxon-name-part></tp:taxon-name></italic>. However, <italic><tp:taxon-name><tp:taxon-name-part taxon-name-part-type="genus" reg="Mollisia">M.</tp:taxon-name-part><tp:taxon-name-part taxon-name-part-type="species" reg="russea">russea</tp:taxon-name-part></tp:taxon-name></italic> has no subiculum, ascospores are shorter (11–16 × 2.5–3.5 µm) than <italic><tp:taxon-name><tp:taxon-name-part taxon-name-part-type="genus" reg="Neobelonopsis">N.</tp:taxon-name-part><tp:taxon-name-part taxon-name-part-type="species" reg="cinnabarina">cinnabarina</tp:taxon-name-part></tp:taxon-name></italic>, and paraphyses are not clavate. <italic><tp:taxon-name><tp:taxon-name-part taxon-name-part-type="genus" reg="Mollisia">Mollisia</tp:taxon-name-part><tp:taxon-name-part taxon-name-part-type="species" reg="purpurea">purpurea</tp:taxon-name-part></tp:taxon-name></italic> also differs from <italic><tp:taxon-name><tp:taxon-name-part taxon-name-part-type="genus" reg="Neobelonopsis">N.</tp:taxon-name-part><tp:taxon-name-part taxon-name-part-type="species" reg="cinnabarina">cinnabarina</tp:taxon-name-part></tp:taxon-name></italic> in having crystals in medullary excipulum and shorter ascospores (12–14 × 2.5–3 µm) than <italic><tp:taxon-name><tp:taxon-name-part taxon-name-part-type="genus" reg="Neobelonopsis">N.</tp:taxon-name-part><tp:taxon-name-part taxon-name-part-type="species" reg="cinnabarina">cinnabarina</tp:taxon-name-part></tp:taxon-name></italic>. Genetic comparison among these species could not be conducted as <italic><tp:taxon-name><tp:taxon-name-part taxon-name-part-type="genus" reg="Mollisia">M.</tp:taxon-name-part><tp:taxon-name-part taxon-name-part-type="species" reg="purpurea">purpurea</tp:taxon-name-part></tp:taxon-name></italic> and <italic><tp:taxon-name><tp:taxon-name-part taxon-name-part-type="genus" reg="Mollisia">M.</tp:taxon-name-part><tp:taxon-name-part taxon-name-part-type="species" reg="russea">russea</tp:taxon-name-part></tp:taxon-name></italic> lack available DNA sequences.</p><p><italic><tp:taxon-name><tp:taxon-name-part taxon-name-part-type="genus" reg="Neobelonopsis">Neobelonopsis</tp:taxon-name-part><tp:taxon-name-part taxon-name-part-type="species" reg="cinnabarina">cinnabarina</tp:taxon-name-part></tp:taxon-name></italic> produces conidiophores only on <abbrev xmlns:xlink="http://www.w3.org/1999/xlink" xlink:title="cornmeal agar" id="ABBRID0EFCDK" xlink:type="simple">CMA</abbrev> (Fig. <xref ref-type="fig" rid="F5">5S</xref>), and conidia mostly germinate (Fig. <xref ref-type="fig" rid="F5">5U</xref>). The asexual stage of <italic><tp:taxon-name><tp:taxon-name-part taxon-name-part-type="genus" reg="Neobelonopsis">N.</tp:taxon-name-part><tp:taxon-name-part taxon-name-part-type="species" reg="cinnabarina">cinnabarina</tp:taxon-name-part></tp:taxon-name></italic> is unique in loose sporodochia (Fig. <xref ref-type="fig" rid="F5">5V</xref>), longer collarettes, and oblong conidia (Figs <xref ref-type="fig" rid="F5">5U–X</xref>, <xref ref-type="fig" rid="F14">14C</xref>).</p></tp:treatment-sec><tp:treatment-sec><!--Section generated to contain objects referenced in tp:taxon-treatment.--><fig id="F13" position="float" orientation="portrait"><object-id xmlns:xlink="http://www.w3.org/1999/xlink" content-type="doi" xlink:type="simple">10.3897/mycokeys.99.90117.figure13</object-id><object-id xmlns:xlink="http://www.w3.org/1999/xlink" content-type="arpha" xlink:type="simple">EC7133D5-4A10-5D60-933D-41FCF0F2B016</object-id><label>Figure 13.</label><caption><p>Line-drawings of the <italic><tp:taxon-name><tp:taxon-name-part taxon-name-part-type="genus" reg="Neobelonopsis">Neobelonopsis</tp:taxon-name-part></tp:taxon-name></italic> and <italic><tp:taxon-name><tp:taxon-name-part taxon-name-part-type="genus" reg="Trichobelonium">Trichobelonium</tp:taxon-name-part></tp:taxon-name></italic> species <bold>I</bold> vertical section of the apothecium showing the marginal structure of ectal excipulum, medullary excipulum, and hymenium <bold>II</bold> asci <bold>III</bold> paraphyses <bold>IV</bold> ascospores. Scale bars: 10 μm.</p></caption><graphic xmlns:xlink="http://www.w3.org/1999/xlink" xlink:href="mycokeys-99-045-g013.jpg" position="float" orientation="portrait" xlink:type="simple" id="oo_892429.jpg"><uri content-type="original_file" xlink:type="simple">https://binary.pensoft.net/fig/892429</uri></graphic></fig><fig id="F14" position="float" orientation="portrait"><object-id xmlns:xlink="http://www.w3.org/1999/xlink" content-type="doi" xlink:type="simple">10.3897/mycokeys.99.90117.figure14</object-id><object-id xmlns:xlink="http://www.w3.org/1999/xlink" content-type="arpha" xlink:type="simple">23833AAA-8E65-59BA-831B-01E9E9DC8363</object-id><label>Figure 14.</label><caption><p>Asexual morph and hyphal structures of the <italic><tp:taxon-name><tp:taxon-name-part taxon-name-part-type="genus" reg="Neobelonopsis">Neobelonopsis</tp:taxon-name-part></tp:taxon-name></italic> and <italic><tp:taxon-name><tp:taxon-name-part taxon-name-part-type="genus" reg="Trichobelonium">Trichobelonium</tp:taxon-name-part></tp:taxon-name></italic> species <bold>A</bold> conidiophores of <italic><tp:taxon-name><tp:taxon-name-part taxon-name-part-type="genus" reg="Neobelonopsis">N.</tp:taxon-name-part><tp:taxon-name-part taxon-name-part-type="species" reg="acutata">acutata</tp:taxon-name-part></tp:taxon-name></italic><bold>B</bold> monilioid hyphae of <italic><tp:taxon-name><tp:taxon-name-part taxon-name-part-type="genus" reg="Neobelonopsis">N.</tp:taxon-name-part><tp:taxon-name-part taxon-name-part-type="species" reg="bicolor">bicolor</tp:taxon-name-part></tp:taxon-name></italic><bold>C</bold> conidiophores with conidia of <italic><tp:taxon-name><tp:taxon-name-part taxon-name-part-type="genus" reg="Neobelonopsis">N.</tp:taxon-name-part><tp:taxon-name-part taxon-name-part-type="species" reg="cinnabarina">cinnabarina</tp:taxon-name-part></tp:taxon-name></italic><bold>D</bold> conidiophores with conidia of <italic><tp:taxon-name><tp:taxon-name-part taxon-name-part-type="genus" reg="Neobelonopsis">N.</tp:taxon-name-part><tp:taxon-name-part taxon-name-part-type="species" reg="didymospora">didymospora</tp:taxon-name-part></tp:taxon-name></italic><bold>E</bold> conidiophores with conidia of <italic><tp:taxon-name><tp:taxon-name-part taxon-name-part-type="genus" reg="Neobelonopsis">N.</tp:taxon-name-part><tp:taxon-name-part taxon-name-part-type="species" reg="microspora">microspora</tp:taxon-name-part></tp:taxon-name></italic><bold>F</bold> conidiophores with conidia of <italic><tp:taxon-name><tp:taxon-name-part taxon-name-part-type="genus" reg="Neobelonopsis">N.</tp:taxon-name-part><tp:taxon-name-part taxon-name-part-type="species" reg="multiguttata">multiguttata</tp:taxon-name-part></tp:taxon-name></italic><bold>G</bold> conidiophores with conidia of <italic><tp:taxon-name><tp:taxon-name-part taxon-name-part-type="genus" reg="Neobelonopsis">N.</tp:taxon-name-part><tp:taxon-name-part taxon-name-part-type="species" reg="obtusa">obtusa</tp:taxon-name-part></tp:taxon-name></italic><bold>H</bold> conidiophores with conidia of <italic><tp:taxon-name><tp:taxon-name-part taxon-name-part-type="genus" reg="Trichobelonium">T.</tp:taxon-name-part><tp:taxon-name-part taxon-name-part-type="species" reg="albobarbatum">albobarbatum</tp:taxon-name-part></tp:taxon-name></italic><bold>I</bold> hyphal mass with melanized appressorium-like structure of <italic><tp:taxon-name><tp:taxon-name-part taxon-name-part-type="genus" reg="Trichobelonium">T.</tp:taxon-name-part><tp:taxon-name-part taxon-name-part-type="species" reg="miscanthi">miscanthi</tp:taxon-name-part></tp:taxon-name></italic>. Scale bars: 10 μm.</p></caption><graphic xmlns:xlink="http://www.w3.org/1999/xlink" xlink:href="mycokeys-99-045-g014.jpg" position="float" orientation="portrait" xlink:type="simple" id="oo_892430.jpg"><uri content-type="original_file" xlink:type="simple">https://binary.pensoft.net/fig/892430</uri></graphic></fig></tp:treatment-sec><ref-list><ref id="B46"><mixed-citation xmlns:xlink="http://www.w3.org/1999/xlink" xlink:type="simple">Schmid-Heckel (<year>1988</year>) <article-title>Pilze in den Berchtesgadener Alpen.</article-title><source>Forschungsberichte aus dem Nationalpark Berchtesgaden</source><volume>15</volume>: <fpage>1</fpage>–<lpage>36</lpage>.</mixed-citation></ref><ref id="B5"><mixed-citation xmlns:xlink="http://www.w3.org/1999/xlink" xlink:type="simple"><person-group><name name-style="western"><surname>Baral</surname><given-names>HO</given-names></name><name name-style="western"><surname>Marson</surname><given-names>G</given-names></name></person-group> (<year>2005</year>) Over 10,000 Images of <tp:taxon-name><tp:taxon-name-part taxon-name-part-type="kingdom">Fungi</tp:taxon-name-part></tp:taxon-name> and Plants (microscopical drawings, water colour plates, photomacro- &amp; micrographs), with materials on vital taxonomyand xerotolerance. In vivo veritas, 3<sup>rd</sup> ed., DVD.</mixed-citation></ref><ref id="B42"><mixed-citation xmlns:xlink="http://www.w3.org/1999/xlink" xlink:type="simple"><person-group><name name-style="western"><surname>Richter</surname><given-names>T</given-names></name><name name-style="western"><surname>Baral</surname><given-names>HO</given-names></name></person-group> (<year>2008</year>) <article-title><italic><tp:taxon-name><tp:taxon-name-part taxon-name-part-type="genus">Coronellaria</tp:taxon-name-part><tp:taxon-name-part taxon-name-part-type="species">pulicaris</tp:taxon-name-part></tp:taxon-name></italic>, <italic><tp:taxon-name><tp:taxon-name-part taxon-name-part-type="genus">Mollisia</tp:taxon-name-part><tp:taxon-name-part taxon-name-part-type="species">luctuosa</tp:taxon-name-part></tp:taxon-name></italic> and <italic><tp:taxon-name><tp:taxon-name-part taxon-name-part-type="genus">Marasmius</tp:taxon-name-part><tp:taxon-name-part taxon-name-part-type="species">cornelii</tp:taxon-name-part></tp:taxon-name></italic> - rare saprobionts on <tp:taxon-name><tp:taxon-name-part taxon-name-part-type="family">Cyperaceae</tp:taxon-name-part></tp:taxon-name>.</article-title><source>Boletus</source><volume>31</volume>: <fpage>45</fpage>–<lpage>63</lpage>.</mixed-citation></ref></ref-list></tp:taxon-treatment>
