# Supplementary material for: ﻿A new genus Neobelonopsis and two new species of Trichobelonium (Helotiales, Ascomycota) discovered mainly from poaceous grasses native to Asia in Japan
Source: MycoKeys. 2023 Aug 14;99:45–85. doi: 10.3897/mycokeys.99.90117 (PMC10442789; doi:10.3897/mycokeys.99.90117)
Supplement: XML Treatment for Neobelonopsis didymospora [file mycokeys.99.90117-treatment5.xml]

<!DOCTYPE tp:taxon-treatment
  PUBLIC "-//TaxonX//DTD Taxonomic Treatment Publishing DTD v0 20100105//EN" "tax-treatment-NSO.dtd">
<tp:taxon-treatment xmlns:tp="http://www.plazi.org/taxpub"><tp:treatment-meta><kwd-group><label>Taxon classification</label><kwd>
                <named-content content-type="kingdom">Fungi</named-content>
              </kwd><kwd>
                <named-content content-type="order">Helotiales</named-content>
              </kwd><kwd>
                <named-content content-type="family">Mollisiaceae</named-content>
              </kwd></kwd-group><mixed-citation publication-type="journal"><person-group><name><surname>Itagaki</surname><given-names>Hiyori</given-names></name><name><surname>Hosoya</surname><given-names>Tsuyoshi</given-names></name></person-group><article-title>﻿A new genus <italic><tp:taxon-name><tp:taxon-name-part taxon-name-part-type="genus" reg="Neobelonopsis">Neobelonopsis</tp:taxon-name-part></tp:taxon-name></italic> and two new species of <italic><tp:taxon-name><tp:taxon-name-part taxon-name-part-type="genus" reg="Trichobelonium">Trichobelonium</tp:taxon-name-part></tp:taxon-name></italic> (<tp:taxon-name><tp:taxon-name-part taxon-name-part-type="order">Helotiales</tp:taxon-name-part></tp:taxon-name>, <tp:taxon-name><tp:taxon-name-part taxon-name-part-type="genus" reg="Ascomycota">Ascomycota</tp:taxon-name-part></tp:taxon-name>) discovered mainly from poaceous grasses native to Asia in Japan</article-title><source>MycoKeys</source><day>14</day><month>08</month><year>2023</year><volume>99</volume><fpage>45</fpage><lpage>85</lpage><pub-id pub-id-type="doi">10.3897/mycokeys.99.90117</pub-id></mixed-citation></tp:treatment-meta><tp:nomenclature><label>﻿</label><tp:taxon-name>
              <object-id xmlns:xlink="http://www.w3.org/1999/xlink" content-type="arpha" xlink:type="simple">8955027C-B3DC-5A4E-ADD1-978A63F0D22B</object-id>
              <tp:taxon-name-part taxon-name-part-type="genus" reg="Neobelonopsis">Neobelonopsis</tp:taxon-name-part>
              <tp:taxon-name-part taxon-name-part-type="species" reg="didymospora">didymospora</tp:taxon-name-part>
              <object-id xmlns:xlink="http://www.w3.org/1999/xlink" content-type="mycobank" xlink:type="simple">MB842631</object-id>
            </tp:taxon-name><tp:taxon-authority>Itagaki &amp; Hosoya</tp:taxon-authority><tp:taxon-status xmlns:xlink="http://www.w3.org/1999/xlink" xlink:type="simple">sp. nov.</tp:taxon-status><xref ref-type="fig" rid="F6">Figs 6</xref><xref ref-type="fig" rid="F13">, 13</xref><xref ref-type="fig" rid="F14">, 14D</xref></tp:nomenclature><tp:treatment-sec sec-type="etymology" id="SECID0E5EDK"><title>Etymology.</title><p>Named after two-celled ascospores.</p></tp:treatment-sec><tp:treatment-sec sec-type="diagnosis" id="SECID0EDFDK"><title>Diagnosis.</title><p>Resembles <italic><tp:taxon-name><tp:taxon-name-part taxon-name-part-type="genus" reg="Neobelonopsis">Neobelonopsis</tp:taxon-name-part><tp:taxon-name-part taxon-name-part-type="species" reg="bicolor">bicolor</tp:taxon-name-part></tp:taxon-name></italic>, but distinguishable by sparse, minute guttles in living/dead ascospores, shorter asci, and wider host range including woody bamboos.</p></tp:treatment-sec><tp:treatment-sec sec-type="Holotype" id="SECID0EUFDK"><title>Holotype.</title><p><abbrev xmlns:xlink="http://www.w3.org/1999/xlink" xlink:title="mycological herbarium of National Museum of Nature and Science" id="ABBRID0E1FDK" xlink:type="simple">TNS</abbrev>-F-13501, Yakushima Island, Kagoshima Pref., Japan, 19 October 2005, on decaying culms of woody bamboos, ex-holotype culture <abbrev xmlns:xlink="http://www.w3.org/1999/xlink" xlink:title="Biological Resource Center, National Institute of Technology and Evaluation" id="ABBRID0E5FDK" xlink:type="simple">NBRC</abbrev> 115354.</p></tp:treatment-sec><tp:treatment-sec sec-type="description" id="SECID0ECGDK"><title>Description.</title><p><bold><italic>Apothecia</italic></bold> superficial, without subiculum and scuta, 0.1–0.2 mm high, with blackish green (C100M100Y80–100K30) to black receptacle; disc 0.5–1 mm diam., white to bluish gray (C60M30–40Y20K60) when fresh, shrunk to 0.3–0.7 mm diam., cream (Y20K10) or olive (C40M40Y60–100K10) when dried. Ectal excipulum 30–50 µm thick at base, 20–25 µm thick at the upper flank to margin; cortical cells obovoid to clavate, (10–)12–15 × 7.5–10 µm at base, becoming slender and closely packed at the upper flank to margin, containing refractive vacuoles at the protruding cells when mounted fresh in water. Medullary excipulum 25–38 µm thick, frequently dichotomously branched, radially spreading toward the upper flask. <bold><italic>Asci</italic></bold> (50–)52–60(–65) × 5–7.5 µm, arising from croziers, with <abbrev xmlns:xlink="http://www.w3.org/1999/xlink" xlink:title="Melzer’s reagent" id="ABBRID0EZGDK" xlink:type="simple">MLZ</abbrev> + apical pore. <bold><italic>Ascospores</italic></bold> 10–14(–16) × 2.5–3.5 µm, ellipsoid to fusiform, with subacute to acute extremes, frequently constrict at the septum, (0–)1–2-septate, hyaline, containing scattered small guttules. <bold><italic>Paraphyses</italic></bold> (45–)53–65 × 2.5–3(–4) µm, simple, (1–)2–3-septate, containing long refractive vacuoles in the apical cells and first 2–3 lower cells. <bold><italic>Colony</italic></bold> of <abbrev xmlns:xlink="http://www.w3.org/1999/xlink" xlink:title="Biological Resource Center, National Institute of Technology and Evaluation" id="ABBRID0EGHDK" xlink:type="simple">NBRC</abbrev> 115354 on <abbrev xmlns:xlink="http://www.w3.org/1999/xlink" xlink:title="potato dextrose agar" id="ABBRID0EKHDK" xlink:type="simple">PDA</abbrev> flat, entire, dense, cottony to felted, dark brown (C60M80Y80–100K10) to beige (C10M20Y20–40K10) at the center, becoming pale brown toward to the edge, same colors at the reverse side, without soluble pigment and crystals; aerial mycelium sparse to dense, white to beige. <bold><italic>Conidiophores</italic></bold> solitary to occasionally aggregated on aerial hyphae, semi-macronematous, short, arising vertically or laterally from hyphae, pale to dark brown, smooth, thick-walled, sometimes branched 2–3 times, constricted at the septa, 2–3 µm width; <bold><italic>phialides</italic></bold> ampulliform, up to 15 µm long, 3.5 µm width at base, discrete or integrated, terminal or intercalary, hyaline to pale brown, thick-walled, with cylindrical to wide funnel-shape collarettes of 4.5–7.5 × 3 µm; <bold><italic>conidia</italic></bold> aseptate, subspherical to ellipsoid, abundantly aggregated in slimy head, 1.5–1.8 µm diam., hyaline, thin-walled.</p><fig id="F6" position="float" orientation="portrait"><object-id xmlns:xlink="http://www.w3.org/1999/xlink" content-type="doi" xlink:type="simple">10.3897/mycokeys.99.90117.figure6</object-id><object-id xmlns:xlink="http://www.w3.org/1999/xlink" content-type="arpha" xlink:type="simple">1C12545C-5FA8-5711-ACB3-894C8FE73723</object-id><label>Figure 6.</label><caption><p><italic><tp:taxon-name><tp:taxon-name-part taxon-name-part-type="genus" reg="Neobelonopsis">Neobelonopsis</tp:taxon-name-part><tp:taxon-name-part taxon-name-part-type="species" reg="didymospora">didymospora</tp:taxon-name-part></tp:taxon-name></italic> (<abbrev xmlns:xlink="http://www.w3.org/1999/xlink" xlink:title="mycological herbarium of National Museum of Nature and Science" id="ABBRID0EKIDK" xlink:type="simple">TNS</abbrev>-F-13501, holotype) <bold>A</bold> fresh apothecia on decaying Bamboo culm <bold>B</bold> dried apothecia on decaying Bamboo culm <bold>C</bold> fresh apothecia on decaying unidentified wood (<abbrev xmlns:xlink="http://www.w3.org/1999/xlink" xlink:title="mycological herbarium of National Museum of Nature and Science" id="ABBRID0EUIDK" xlink:type="simple">TNS</abbrev>-F-86670) <bold>D</bold> dried apothecia on decaying unidentified wood (<abbrev xmlns:xlink="http://www.w3.org/1999/xlink" xlink:title="mycological herbarium of National Museum of Nature and Science" id="ABBRID0E1IDK" xlink:type="simple">TNS</abbrev>-F-86670) <bold>E</bold> vertical section of the apothecium (in <abbrev xmlns:xlink="http://www.w3.org/1999/xlink" xlink:title="lactic acid" id="ABBRID0EAJDK" xlink:type="simple">LA</abbrev>) <bold>F</bold> reflective vacuoles in fresh marginal cells (in water) <bold>G</bold> vertical section at the basal apothecium (in lactic acid) <bold>H</bold> ascospores (in CB/<abbrev xmlns:xlink="http://www.w3.org/1999/xlink" xlink:title="lactic acid" id="ABBRID0EKJDK" xlink:type="simple">LA</abbrev>) <bold>I</bold> asci with ascospores (in CB/<abbrev xmlns:xlink="http://www.w3.org/1999/xlink" xlink:title="lactic acid" id="ABBRID0EQJDK" xlink:type="simple">LA</abbrev>) <bold>J</bold> paraphyses (in CB/<abbrev xmlns:xlink="http://www.w3.org/1999/xlink" xlink:title="lactic acid" id="ABBRID0EWJDK" xlink:type="simple">LA</abbrev>) <bold>K</bold> fresh paraphyses with long refractive vacuoles (in water) <bold>L</bold> blue-stained apical pore of ascus (in Melzer’s solution after 3% <abbrev xmlns:xlink="http://www.w3.org/1999/xlink" xlink:title="potassium hydroxide" id="ABBRID0E5JDK" xlink:type="simple">KOH</abbrev> pretreatment) <bold>M</bold> crozier at the base of ascus (in CB/<abbrev xmlns:xlink="http://www.w3.org/1999/xlink" xlink:title="lactic acid" id="ABBRID0EEKDK" xlink:type="simple">LA</abbrev>) <bold>N</bold> three months old colony on <abbrev xmlns:xlink="http://www.w3.org/1999/xlink" xlink:title="potato dextrose agar" id="ABBRID0EKKDK" xlink:type="simple">PDA</abbrev><bold>O</bold> clusters of conidiophores (in CB/<abbrev xmlns:xlink="http://www.w3.org/1999/xlink" xlink:title="lactic acid" id="ABBRID0EQKDK" xlink:type="simple">LA</abbrev>) <bold>P–S</bold> conidiophores with conidia (in CB/<abbrev xmlns:xlink="http://www.w3.org/1999/xlink" xlink:title="lactic acid" id="ABBRID0EWKDK" xlink:type="simple">LA</abbrev>). Scale bars: 1 mm (<bold>A–D</bold>); 50 μm (<bold>E</bold>); 20 μm (<bold>O</bold>), 10 μm (<bold>F–M, P–S</bold>).</p></caption><graphic xmlns:xlink="http://www.w3.org/1999/xlink" xlink:href="mycokeys-99-045-g006.jpg" position="float" orientation="portrait" xlink:type="simple" id="oo_892422.jpg"><uri content-type="original_file" xlink:type="simple">https://binary.pensoft.net/fig/892422</uri></graphic></fig></tp:treatment-sec><tp:treatment-sec sec-type="material" id="SECID0EHLDK"><title>Additional specimens examined.</title><p><abbrev xmlns:xlink="http://www.w3.org/1999/xlink" xlink:title="mycological herbarium of National Museum of Nature and Science" id="ABBRID0ENLDK" xlink:type="simple">TNS</abbrev>-F-13509, Yakushima Island, Kagoshima Pref., 19 October 2005, on decaying wood of <italic><tp:taxon-name><tp:taxon-name-part taxon-name-part-type="genus" reg="Elaeocarpus">Elaeocarpus</tp:taxon-name-part><tp:taxon-name-part taxon-name-part-type="species" reg="japonicus">japonicus</tp:taxon-name-part></tp:taxon-name></italic>, culture <abbrev xmlns:xlink="http://www.w3.org/1999/xlink" xlink:title="Biological Resource Center, National Institute of Technology and Evaluation" id="ABBRID0E3LDK" xlink:type="simple">NBRC</abbrev> 115651; <abbrev xmlns:xlink="http://www.w3.org/1999/xlink" xlink:title="mycological herbarium of National Museum of Nature and Science" id="ABBRID0EAMDK" xlink:type="simple">TNS</abbrev>-F-86178, Shishizuka Pond, Tsuchiura City, Ibaraki Pref., 29 October 2018, on decaying wood of <italic><tp:taxon-name><tp:taxon-name-part taxon-name-part-type="genus" reg="Albizia">Albizia</tp:taxon-name-part><tp:taxon-name-part taxon-name-part-type="species" reg="julibrissin">julibrissin</tp:taxon-name-part></tp:taxon-name></italic>, culture <abbrev xmlns:xlink="http://www.w3.org/1999/xlink" xlink:title="Biological Resource Center, National Institute of Technology and Evaluation" id="ABBRID0EPMDK" xlink:type="simple">NBRC</abbrev> 115657; <abbrev xmlns:xlink="http://www.w3.org/1999/xlink" xlink:title="mycological herbarium of National Museum of Nature and Science" id="ABBRID0ETMDK" xlink:type="simple">TNS</abbrev>-F-88720, Shirokanedai, Meguro Ward, Tokyo, 6 July 2018, on dead stem of <italic><tp:taxon-name><tp:taxon-name-part taxon-name-part-type="genus" reg="Trachycarpus">Trachycarpus</tp:taxon-name-part><tp:taxon-name-part taxon-name-part-type="species" reg="fortunei">fortunei</tp:taxon-name-part></tp:taxon-name></italic>; <abbrev xmlns:xlink="http://www.w3.org/1999/xlink" xlink:title="mycological herbarium of National Museum of Nature and Science" id="ABBRID0ECNDK" xlink:type="simple">TNS</abbrev>-F-86661 and <abbrev xmlns:xlink="http://www.w3.org/1999/xlink" xlink:title="mycological herbarium of National Museum of Nature and Science" id="ABBRID0EGNDK" xlink:type="simple">TNS</abbrev>-F-86652, Yugashima, Izu City, Shizuoka Pref., 15 October 2021 on decaying culms of woody bamboos and unidentified wood, respectively; <abbrev xmlns:xlink="http://www.w3.org/1999/xlink" xlink:title="mycological herbarium of National Museum of Nature and Science" id="ABBRID0EKNDK" xlink:type="simple">TNS</abbrev>-F-86670, Kawazu City, Kamo County, Shizuoka Pref., 16 October 2021, on unidentified decaying wood; <abbrev xmlns:xlink="http://www.w3.org/1999/xlink" xlink:title="mycological herbarium of National Museum of Nature and Science" id="ABBRID0EONDK" xlink:type="simple">TNS</abbrev>-F-86718, Mt. Katsuu, Nago City, Okinawa Pref., 27 October 2021, on decaying wood of <italic><tp:taxon-name><tp:taxon-name-part taxon-name-part-type="genus" reg="Alnus">Alnus</tp:taxon-name-part></tp:taxon-name></italic> sp.</p></tp:treatment-sec><tp:treatment-sec sec-type="notes" id="SECID0EZNDK"><title>Notes.</title><p><italic><tp:taxon-name><tp:taxon-name-part taxon-name-part-type="genus" reg="Neobelonopsis">Neobelonopsis</tp:taxon-name-part><tp:taxon-name-part taxon-name-part-type="species" reg="didymospora">didymospora</tp:taxon-name-part></tp:taxon-name></italic> forms apothecia in autumn (October–December) and has a wide host range, but limited to woody plants, including woody bamboo. <italic><tp:taxon-name><tp:taxon-name-part taxon-name-part-type="genus" reg="Neobelonopsis">Neobelonopsis</tp:taxon-name-part><tp:taxon-name-part taxon-name-part-type="species" reg="didymospora">didymospora</tp:taxon-name-part></tp:taxon-name></italic> forms its asexual stage only on <abbrev xmlns:xlink="http://www.w3.org/1999/xlink" xlink:title="cornmeal agar" id="ABBRID0EVODK" xlink:type="simple">CMA</abbrev> (Fig. <xref ref-type="fig" rid="F6">6O, S</xref>). This fungus is superficially similar to <italic><tp:taxon-name><tp:taxon-name-part taxon-name-part-type="genus" reg="Neobelonopsis">N.</tp:taxon-name-part><tp:taxon-name-part taxon-name-part-type="species" reg="bicolor">bicolor</tp:taxon-name-part></tp:taxon-name></italic>, but differs in fewer guttules in the cytoplasm.</p><p>Based on a <abbrev xmlns:xlink="http://www.w3.org/1999/xlink" xlink:title="Basic Local Alignment Search Tool" id="ABBRID0EKPDK" xlink:type="simple">BLAST</abbrev> search of the GenBank database, the closest hits to the ITS sequences of <italic><tp:taxon-name><tp:taxon-name-part taxon-name-part-type="genus" reg="Neobelonopsis">N.</tp:taxon-name-part><tp:taxon-name-part taxon-name-part-type="species" reg="didymospora">didymospora</tp:taxon-name-part></tp:taxon-name></italic> were three sequences of <italic><tp:taxon-name><tp:taxon-name-part taxon-name-part-type="genus" reg="Mollisia">Mollisia</tp:taxon-name-part></tp:taxon-name></italic> sp. from New Zealand collected from the dead frond of <italic><tp:taxon-name><tp:taxon-name-part taxon-name-part-type="genus" reg="Rhopalostylis">Rhopalostylis</tp:taxon-name-part><tp:taxon-name-part taxon-name-part-type="species" reg="sapida">sapida</tp:taxon-name-part></tp:taxon-name></italic> [<ext-link xmlns:xlink="http://www.w3.org/1999/xlink" ext-link-type="gen" xlink:href="MG195516" xlink:type="simple">MG195516</ext-link>; Identities=553/554 (99.8%), no gaps], fallen unidentified wood [<ext-link xmlns:xlink="http://www.w3.org/1999/xlink" ext-link-type="gen" xlink:href="MG195517" xlink:type="simple">MG195517</ext-link>; Identities=551/554 (99.5%), one gap], and fallen wood of <italic><tp:taxon-name><tp:taxon-name-part taxon-name-part-type="genus" reg="Coriaria">Coriaria</tp:taxon-name-part><tp:taxon-name-part taxon-name-part-type="species" reg="arborea">arborea</tp:taxon-name-part></tp:taxon-name></italic> [<ext-link xmlns:xlink="http://www.w3.org/1999/xlink" ext-link-type="gen" xlink:href="MG195518" xlink:type="simple">MG195518</ext-link>; Identities=511/511 (100%), no gaps]. The presence of these sequence data suggests that distribution of <italic><tp:taxon-name><tp:taxon-name-part taxon-name-part-type="genus" reg="Neobelonopsis">N.</tp:taxon-name-part><tp:taxon-name-part taxon-name-part-type="species" reg="didymospora">didymospora</tp:taxon-name-part></tp:taxon-name></italic> is not limited in Japan, but also in New Zealand.</p></tp:treatment-sec><tp:treatment-sec><!--Section generated to contain objects referenced in tp:taxon-treatment.--><fig id="F13" position="float" orientation="portrait"><object-id xmlns:xlink="http://www.w3.org/1999/xlink" content-type="doi" xlink:type="simple">10.3897/mycokeys.99.90117.figure13</object-id><object-id xmlns:xlink="http://www.w3.org/1999/xlink" content-type="arpha" xlink:type="simple">EC7133D5-4A10-5D60-933D-41FCF0F2B016</object-id><label>Figure 13.</label><caption><p>Line-drawings of the <italic><tp:taxon-name><tp:taxon-name-part taxon-name-part-type="genus" reg="Neobelonopsis">Neobelonopsis</tp:taxon-name-part></tp:taxon-name></italic> and <italic><tp:taxon-name><tp:taxon-name-part taxon-name-part-type="genus" reg="Trichobelonium">Trichobelonium</tp:taxon-name-part></tp:taxon-name></italic> species <bold>I</bold> vertical section of the apothecium showing the marginal structure of ectal excipulum, medullary excipulum, and hymenium <bold>II</bold> asci <bold>III</bold> paraphyses <bold>IV</bold> ascospores. Scale bars: 10 μm.</p></caption><graphic xmlns:xlink="http://www.w3.org/1999/xlink" xlink:href="mycokeys-99-045-g013.jpg" position="float" orientation="portrait" xlink:type="simple" id="oo_892429.jpg"><uri content-type="original_file" xlink:type="simple">https://binary.pensoft.net/fig/892429</uri></graphic></fig><fig id="F14" position="float" orientation="portrait"><object-id xmlns:xlink="http://www.w3.org/1999/xlink" content-type="doi" xlink:type="simple">10.3897/mycokeys.99.90117.figure14</object-id><object-id xmlns:xlink="http://www.w3.org/1999/xlink" content-type="arpha" xlink:type="simple">23833AAA-8E65-59BA-831B-01E9E9DC8363</object-id><label>Figure 14.</label><caption><p>Asexual morph and hyphal structures of the <italic><tp:taxon-name><tp:taxon-name-part taxon-name-part-type="genus" reg="Neobelonopsis">Neobelonopsis</tp:taxon-name-part></tp:taxon-name></italic> and <italic><tp:taxon-name><tp:taxon-name-part taxon-name-part-type="genus" reg="Trichobelonium">Trichobelonium</tp:taxon-name-part></tp:taxon-name></italic> species <bold>A</bold> conidiophores of <italic><tp:taxon-name><tp:taxon-name-part taxon-name-part-type="genus" reg="Neobelonopsis">N.</tp:taxon-name-part><tp:taxon-name-part taxon-name-part-type="species" reg="acutata">acutata</tp:taxon-name-part></tp:taxon-name></italic><bold>B</bold> monilioid hyphae of <italic><tp:taxon-name><tp:taxon-name-part taxon-name-part-type="genus" reg="Neobelonopsis">N.</tp:taxon-name-part><tp:taxon-name-part taxon-name-part-type="species" reg="bicolor">bicolor</tp:taxon-name-part></tp:taxon-name></italic><bold>C</bold> conidiophores with conidia of <italic><tp:taxon-name><tp:taxon-name-part taxon-name-part-type="genus" reg="Neobelonopsis">N.</tp:taxon-name-part><tp:taxon-name-part taxon-name-part-type="species" reg="cinnabarina">cinnabarina</tp:taxon-name-part></tp:taxon-name></italic><bold>D</bold> conidiophores with conidia of <italic><tp:taxon-name><tp:taxon-name-part taxon-name-part-type="genus" reg="Neobelonopsis">N.</tp:taxon-name-part><tp:taxon-name-part taxon-name-part-type="species" reg="didymospora">didymospora</tp:taxon-name-part></tp:taxon-name></italic><bold>E</bold> conidiophores with conidia of <italic><tp:taxon-name><tp:taxon-name-part taxon-name-part-type="genus" reg="Neobelonopsis">N.</tp:taxon-name-part><tp:taxon-name-part taxon-name-part-type="species" reg="microspora">microspora</tp:taxon-name-part></tp:taxon-name></italic><bold>F</bold> conidiophores with conidia of <italic><tp:taxon-name><tp:taxon-name-part taxon-name-part-type="genus" reg="Neobelonopsis">N.</tp:taxon-name-part><tp:taxon-name-part taxon-name-part-type="species" reg="multiguttata">multiguttata</tp:taxon-name-part></tp:taxon-name></italic><bold>G</bold> conidiophores with conidia of <italic><tp:taxon-name><tp:taxon-name-part taxon-name-part-type="genus" reg="Neobelonopsis">N.</tp:taxon-name-part><tp:taxon-name-part taxon-name-part-type="species" reg="obtusa">obtusa</tp:taxon-name-part></tp:taxon-name></italic><bold>H</bold> conidiophores with conidia of <italic><tp:taxon-name><tp:taxon-name-part taxon-name-part-type="genus" reg="Trichobelonium">T.</tp:taxon-name-part><tp:taxon-name-part taxon-name-part-type="species" reg="albobarbatum">albobarbatum</tp:taxon-name-part></tp:taxon-name></italic><bold>I</bold> hyphal mass with melanized appressorium-like structure of <italic><tp:taxon-name><tp:taxon-name-part taxon-name-part-type="genus" reg="Trichobelonium">T.</tp:taxon-name-part><tp:taxon-name-part taxon-name-part-type="species" reg="miscanthi">miscanthi</tp:taxon-name-part></tp:taxon-name></italic>. Scale bars: 10 μm.</p></caption><graphic xmlns:xlink="http://www.w3.org/1999/xlink" xlink:href="mycokeys-99-045-g014.jpg" position="float" orientation="portrait" xlink:type="simple" id="oo_892430.jpg"><uri content-type="original_file" xlink:type="simple">https://binary.pensoft.net/fig/892430</uri></graphic></fig></tp:treatment-sec></tp:taxon-treatment>
