# Supplementary material for: ﻿A new genus Neobelonopsis and two new species of Trichobelonium (Helotiales, Ascomycota) discovered mainly from poaceous grasses native to Asia in Japan
Source: MycoKeys. 2023 Aug 14;99:45–85. doi: 10.3897/mycokeys.99.90117 (PMC10442789; doi:10.3897/mycokeys.99.90117)
Supplement: XML Treatment for Neobelonopsis ramosa [file mycokeys.99.90117-treatment9.xml]

<!DOCTYPE tp:taxon-treatment
  PUBLIC "-//TaxonX//DTD Taxonomic Treatment Publishing DTD v0 20100105//EN" "tax-treatment-NSO.dtd">
<tp:taxon-treatment xmlns:tp="http://www.plazi.org/taxpub"><tp:treatment-meta><kwd-group><label>Taxon classification</label><kwd>
                <named-content content-type="kingdom">Fungi</named-content>
              </kwd><kwd>
                <named-content content-type="order">Helotiales</named-content>
              </kwd><kwd>
                <named-content content-type="family">Mollisiaceae</named-content>
              </kwd></kwd-group><mixed-citation publication-type="journal"><person-group><name><surname>Itagaki</surname><given-names>Hiyori</given-names></name><name><surname>Hosoya</surname><given-names>Tsuyoshi</given-names></name></person-group><article-title>﻿A new genus <italic><tp:taxon-name><tp:taxon-name-part taxon-name-part-type="genus" reg="Neobelonopsis">Neobelonopsis</tp:taxon-name-part></tp:taxon-name></italic> and two new species of <italic><tp:taxon-name><tp:taxon-name-part taxon-name-part-type="genus" reg="Trichobelonium">Trichobelonium</tp:taxon-name-part></tp:taxon-name></italic> (<tp:taxon-name><tp:taxon-name-part taxon-name-part-type="order">Helotiales</tp:taxon-name-part></tp:taxon-name>, <tp:taxon-name><tp:taxon-name-part taxon-name-part-type="genus" reg="Ascomycota">Ascomycota</tp:taxon-name-part></tp:taxon-name>) discovered mainly from poaceous grasses native to Asia in Japan</article-title><source>MycoKeys</source><day>14</day><month>08</month><year>2023</year><volume>99</volume><fpage>45</fpage><lpage>85</lpage><pub-id pub-id-type="doi">10.3897/mycokeys.99.90117</pub-id></mixed-citation></tp:treatment-meta><tp:nomenclature><label>﻿</label><tp:taxon-name>
              <object-id xmlns:xlink="http://www.w3.org/1999/xlink" content-type="arpha" xlink:type="simple">DB6C0BBC-91AF-5124-9BA2-767B6EEF5D5F</object-id>
              <tp:taxon-name-part taxon-name-part-type="genus" reg="Neobelonopsis">Neobelonopsis</tp:taxon-name-part>
              <tp:taxon-name-part taxon-name-part-type="species" reg="ramosa">ramosa</tp:taxon-name-part>
              <object-id xmlns:xlink="http://www.w3.org/1999/xlink" content-type="mycobank" xlink:type="simple">MB842634</object-id>
            </tp:taxon-name><tp:taxon-authority>Itagaki &amp; Hosoya</tp:taxon-authority><tp:taxon-status xmlns:xlink="http://www.w3.org/1999/xlink" xlink:type="simple">sp. nov.</tp:taxon-status><xref ref-type="fig" rid="F10">Figs 10</xref><xref ref-type="fig" rid="F13">, 13</xref></tp:nomenclature><tp:treatment-sec sec-type="etymology" id="SECID0ERAFK"><title>Etymology.</title><p>Named after the frequently branched paraphyses.</p></tp:treatment-sec><tp:treatment-sec sec-type="diagnosis" id="SECID0EWAFK"><title>Diagnosis.</title><p>Characterized by multi-septate, frequently 1–3 times branched paraphyses and long ascospore with 0–3 septum.</p></tp:treatment-sec><tp:treatment-sec sec-type="Holotype" id="SECID0E2AFK"><title>Holotype.</title><p><abbrev xmlns:xlink="http://www.w3.org/1999/xlink" xlink:title="mycological herbarium of National Museum of Nature and Science" id="ABBRID0EBBFK" xlink:type="simple">TNS</abbrev>-F-86030, Daimyoujin Fall, Ueda City, Nagano Pref., 6 August 2018, on decaying culms of <italic><tp:taxon-name><tp:taxon-name-part taxon-name-part-type="genus" reg="Sasa">Sasa</tp:taxon-name-part></tp:taxon-name></italic> sp., ex-holotype culture <abbrev xmlns:xlink="http://www.w3.org/1999/xlink" xlink:title="Biological Resource Center, National Institute of Technology and Evaluation" id="ABBRID0EMBFK" xlink:type="simple">NBRC</abbrev> 115362.</p></tp:treatment-sec><tp:treatment-sec sec-type="description" id="SECID0EQBFK"><title>Description.</title><p><bold><italic>Apothecia</italic></bold> developed from scuta. <bold><italic>Scuta</italic></bold> superficial, scattered to gregarious, flat discoid, 140–185 mm diam., dark brown (C40–60M80Y80K60), consisting of closely packed brown cells and hyphae with thick-walls. <bold><italic>Apothecia</italic></bold> 0.1–0.2 mm high, with dark brown (C60M80Y80–100K60) receptacle; disc 0.1–1.5 mm diam., cream (Y10–30K10) when dried. Ectal excipulum 37.5–45 µm thick at base, 25–37 µm thick at the upper flank to margin; cortical cells pyriform to short clavate, paler toward to margin, 11–14(–16) × 7–10 µm at base, becoming slender and smaller toward margin. Medullary excipulum 25–63 µm thick. <bold><italic>Asci</italic></bold> (63–)74–88(–98) × 5–7.5 µm, arising from croziers, with <abbrev xmlns:xlink="http://www.w3.org/1999/xlink" xlink:title="Melzer’s reagent" id="ABBRID0ESCFK" xlink:type="simple">MLZ</abbrev> + apical pore. <bold><italic>Ascospores</italic></bold> (12–)16–22(–25) × 2.5–3 μm, long subcylindrical to fusiform, with subacute extremes, 0–3-septate, sparsely containing guttules. <bold><italic>Paraphyses</italic></bold> (60–)65–77(–85) × 2–2.5 µm, frequently branching 1–3 times at the middle cells, multi-septate. <bold><italic>Subiculum</italic></bold> covering the surface of substrates in patches, sparse to moderately abundant around the scuta and apothecia, shiny brown; subicular hyphae straight or gently curved, sometimes forming fascicules with 2–3 hyphae, approximately 5 µm diam. with 0.5–1 µm thick-walls, septate every 20–50 µm, perpendicularly branched, covered by gelatinous substance. <bold><italic>Colony</italic></bold> of <abbrev xmlns:xlink="http://www.w3.org/1999/xlink" xlink:title="Biological Resource Center, National Institute of Technology and Evaluation" id="ABBRID0EQDFK" xlink:type="simple">NBRC</abbrev> 115362 on <abbrev xmlns:xlink="http://www.w3.org/1999/xlink" xlink:title="potato dextrose agar" id="ABBRID0EUDFK" xlink:type="simple">PDA</abbrev> undulate, flat, floccose to cottony, sepia (C30–60M100Y60–80K60) from the surface and near the center, paler toward the margin, forming an indistinct section, darker from the reverse, without soluble pigment and crystals; aerial mycelium sparse to moderately abundant at the center, white to beige.</p><fig id="F10" position="float" orientation="portrait"><object-id xmlns:xlink="http://www.w3.org/1999/xlink" content-type="doi" xlink:type="simple">10.3897/mycokeys.99.90117.figure10</object-id><object-id xmlns:xlink="http://www.w3.org/1999/xlink" content-type="arpha" xlink:type="simple">0C03BD20-4C1F-50A9-83CC-26478DBB6AAF</object-id><label>Figure 10.</label><caption><p><italic><tp:taxon-name><tp:taxon-name-part taxon-name-part-type="genus" reg="Neobelonopsis">Neobelonopsis</tp:taxon-name-part><tp:taxon-name-part taxon-name-part-type="species" reg="ramosa">ramosa</tp:taxon-name-part></tp:taxon-name></italic> (<abbrev xmlns:xlink="http://www.w3.org/1999/xlink" xlink:title="mycological herbarium of National Museum of Nature and Science" id="ABBRID0ELEFK" xlink:type="simple">TNS</abbrev>-F-86030, holotype) <bold>A</bold> dried apothecia on the decaying culm of <italic><tp:taxon-name><tp:taxon-name-part taxon-name-part-type="genus" reg="Sasa">Sasa</tp:taxon-name-part></tp:taxon-name></italic> sp. <bold>B</bold> stromata with sparse subiculum <bold>C</bold> vertical section of the apothecium (in <abbrev xmlns:xlink="http://www.w3.org/1999/xlink" xlink:title="lactic acid" id="ABBRID0E3EFK" xlink:type="simple">LA</abbrev>) <bold>D</bold> asci (in CB/<abbrev xmlns:xlink="http://www.w3.org/1999/xlink" xlink:title="lactic acid" id="ABBRID0ECFFK" xlink:type="simple">LA</abbrev>) <bold>E</bold> paraphyses (in CB/<abbrev xmlns:xlink="http://www.w3.org/1999/xlink" xlink:title="lactic acid" id="ABBRID0EIFFK" xlink:type="simple">LA</abbrev>) <bold>F</bold> ascospores (in CB/<abbrev xmlns:xlink="http://www.w3.org/1999/xlink" xlink:title="lactic acid" id="ABBRID0EOFFK" xlink:type="simple">LA</abbrev>) <bold>G</bold> blue-stained apical pore of asci (in Melzer’s solution after 3% <abbrev xmlns:xlink="http://www.w3.org/1999/xlink" xlink:title="potassium hydroxide" id="ABBRID0EUFFK" xlink:type="simple">KOH</abbrev> pretreatment) <bold>H</bold> croziers at the base of asci (in CB/<abbrev xmlns:xlink="http://www.w3.org/1999/xlink" xlink:title="lactic acid" id="ABBRID0E1FFK" xlink:type="simple">LA</abbrev>) <bold>I</bold> subicular hyphae (in <abbrev xmlns:xlink="http://www.w3.org/1999/xlink" xlink:title="lactic acid" id="ABBRID0EAGFK" xlink:type="simple">LA</abbrev>) <bold>J</bold> texture of stroma (in <abbrev xmlns:xlink="http://www.w3.org/1999/xlink" xlink:title="lactic acid" id="ABBRID0EGGFK" xlink:type="simple">LA</abbrev>) <bold>K</bold> three months old colony on <abbrev xmlns:xlink="http://www.w3.org/1999/xlink" xlink:title="potato dextrose agar" id="ABBRID0EMGFK" xlink:type="simple">PDA</abbrev>. Scale bars: 0.5 mm (<bold>A</bold>); 0.25 mm (<bold>B</bold>); 50 μm (<bold>C, I</bold>); 20 μm (<bold>J</bold>); 10 μm (<bold>D–H</bold>).</p></caption><graphic xmlns:xlink="http://www.w3.org/1999/xlink" xlink:href="mycokeys-99-045-g010.jpg" position="float" orientation="portrait" xlink:type="simple" id="oo_892426.jpg"><uri content-type="original_file" xlink:type="simple">https://binary.pensoft.net/fig/892426</uri></graphic></fig></tp:treatment-sec><tp:treatment-sec sec-type="notes" id="SECID0E6GFK"><title>Notes.</title><p><italic><tp:taxon-name><tp:taxon-name-part taxon-name-part-type="genus" reg="Neobelonopsis">Neobelonopsis</tp:taxon-name-part><tp:taxon-name-part taxon-name-part-type="species" reg="ramosa">ramosa</tp:taxon-name-part></tp:taxon-name></italic> is morphologically distinguished from other <italic><tp:taxon-name><tp:taxon-name-part taxon-name-part-type="genus" reg="Neobelonopsis">Neobelonopsis</tp:taxon-name-part></tp:taxon-name></italic> species by its frequently branching paraphyses (Figs <xref ref-type="fig" rid="F10">10E</xref>, <xref ref-type="fig" rid="F12">12</xref>). <italic><tp:taxon-name><tp:taxon-name-part taxon-name-part-type="genus" reg="Neobelonopsis">Neobelonopsis</tp:taxon-name-part><tp:taxon-name-part taxon-name-part-type="species" reg="microspora">microspora</tp:taxon-name-part></tp:taxon-name></italic> also have branched paraphyses (mostly branched once), but differ from <italic><tp:taxon-name><tp:taxon-name-part taxon-name-part-type="genus" reg="Neobelonopsis">N.</tp:taxon-name-part><tp:taxon-name-part taxon-name-part-type="species" reg="ramosa">ramosa</tp:taxon-name-part></tp:taxon-name></italic> in ascospore with a stable number of septum (1- or 0-sepatate, respectively). <italic><tp:taxon-name><tp:taxon-name-part taxon-name-part-type="genus" reg="Belonopsis">Belonopsis</tp:taxon-name-part><tp:taxon-name-part taxon-name-part-type="species" reg="pamparum">pamparum</tp:taxon-name-part></tp:taxon-name></italic> Speg. resembles <italic><tp:taxon-name><tp:taxon-name-part taxon-name-part-type="genus" reg="Neobelonopsis">N.</tp:taxon-name-part><tp:taxon-name-part taxon-name-part-type="species" reg="ramosa">ramosa</tp:taxon-name-part></tp:taxon-name></italic> in habitat (apothecia on culm of poaceous grass, <italic><tp:taxon-name><tp:taxon-name-part taxon-name-part-type="genus" reg="Aristida">Aristida</tp:taxon-name-part></tp:taxon-name></italic>) and having frequently branched paraphyses, but differs in having larger ascospores (30–35 × 3–4 μm) with 5–7-pseudosepta (<xref ref-type="bibr" rid="B51">Spegazzini 1909</xref>). No asexual stage was observed in colonies of <abbrev xmlns:xlink="http://www.w3.org/1999/xlink" xlink:title="Biological Resource Center, National Institute of Technology and Evaluation" id="ABBRID0EWJFK" xlink:type="simple">NBRC</abbrev> 115362 on artificial media.</p></tp:treatment-sec><tp:treatment-sec><!--Section generated to contain objects referenced in tp:taxon-treatment.--><fig id="F13" position="float" orientation="portrait"><object-id xmlns:xlink="http://www.w3.org/1999/xlink" content-type="doi" xlink:type="simple">10.3897/mycokeys.99.90117.figure13</object-id><object-id xmlns:xlink="http://www.w3.org/1999/xlink" content-type="arpha" xlink:type="simple">EC7133D5-4A10-5D60-933D-41FCF0F2B016</object-id><label>Figure 13.</label><caption><p>Line-drawings of the <italic><tp:taxon-name><tp:taxon-name-part taxon-name-part-type="genus" reg="Neobelonopsis">Neobelonopsis</tp:taxon-name-part></tp:taxon-name></italic> and <italic><tp:taxon-name><tp:taxon-name-part taxon-name-part-type="genus" reg="Trichobelonium">Trichobelonium</tp:taxon-name-part></tp:taxon-name></italic> species <bold>I</bold> vertical section of the apothecium showing the marginal structure of ectal excipulum, medullary excipulum, and hymenium <bold>II</bold> asci <bold>III</bold> paraphyses <bold>IV</bold> ascospores. Scale bars: 10 μm.</p></caption><graphic xmlns:xlink="http://www.w3.org/1999/xlink" xlink:href="mycokeys-99-045-g013.jpg" position="float" orientation="portrait" xlink:type="simple" id="oo_892429.jpg"><uri content-type="original_file" xlink:type="simple">https://binary.pensoft.net/fig/892429</uri></graphic></fig><fig id="F12" position="float" orientation="portrait"><object-id xmlns:xlink="http://www.w3.org/1999/xlink" content-type="doi" xlink:type="simple">10.3897/mycokeys.99.90117.figure12</object-id><object-id xmlns:xlink="http://www.w3.org/1999/xlink" content-type="arpha" xlink:type="simple">5C147539-B06D-57EC-BF97-84C36D484C8C</object-id><label>Figure 12.</label><caption><p><italic><tp:taxon-name><tp:taxon-name-part taxon-name-part-type="genus" reg="Trichobelonium">Trichobelonium</tp:taxon-name-part><tp:taxon-name-part taxon-name-part-type="species" reg="miscanthi">miscanthi</tp:taxon-name-part></tp:taxon-name></italic> (<abbrev xmlns:xlink="http://www.w3.org/1999/xlink" xlink:title="mycological herbarium of National Museum of Nature and Science" id="ABBRID0ER4FK" xlink:type="simple">TNS</abbrev>-F-17835, holotype) <bold>A</bold> fresh apothecia on the decaying culm of <italic><tp:taxon-name><tp:taxon-name-part taxon-name-part-type="genus" reg="Miscanthus">Miscanthus</tp:taxon-name-part><tp:taxon-name-part taxon-name-part-type="species" reg="sinensis">sinensis</tp:taxon-name-part></tp:taxon-name></italic><bold>B</bold> dried apothecia with stromata (arrows) <bold>C</bold> brown connective hyphae extending from the base of fresh apothecium <bold>D</bold> texture of stroma (in <abbrev xmlns:xlink="http://www.w3.org/1999/xlink" xlink:title="lactic acid" id="ABBRID0EI5FK" xlink:type="simple">LA</abbrev>) <bold>E</bold> conidiophore (in <abbrev xmlns:xlink="http://www.w3.org/1999/xlink" xlink:title="lactic acid" id="ABBRID0EO5FK" xlink:type="simple">LA</abbrev>) <bold>F</bold> vertical section of the apothecium (in <abbrev xmlns:xlink="http://www.w3.org/1999/xlink" xlink:title="lactic acid" id="ABBRID0EU5FK" xlink:type="simple">LA</abbrev>) <bold>G</bold> fresh outermost cells of ectal excipulum with refractive vacuoles (in water) <bold>H</bold> ascospores (in CB/<abbrev xmlns:xlink="http://www.w3.org/1999/xlink" xlink:title="lactic acid" id="ABBRID0E35FK" xlink:type="simple">LA</abbrev>) <bold>I</bold> fresh ascospores with droplets (in water) <bold>J</bold> blue-stained apical pore of ascus (in Melzer’s solution after 3% <abbrev xmlns:xlink="http://www.w3.org/1999/xlink" xlink:title="potassium hydroxide" id="ABBRID0EE6FK" xlink:type="simple">KOH</abbrev> pretreatment) <bold>K</bold> croziers at the base of ascus (in CB/<abbrev xmlns:xlink="http://www.w3.org/1999/xlink" xlink:title="lactic acid" id="ABBRID0EK6FK" xlink:type="simple">LA</abbrev>) <bold>L</bold> long refractive vacuoles in fresh paraphysis (in water) <bold>M</bold> branching paraphysis (in CB/<abbrev xmlns:xlink="http://www.w3.org/1999/xlink" xlink:title="lactic acid" id="ABBRID0ES6FK" xlink:type="simple">LA</abbrev>) <bold>N</bold> immature ascus containing oil globes in the cytoplasm (in CB/<abbrev xmlns:xlink="http://www.w3.org/1999/xlink" xlink:title="lactic acid" id="ABBRID0EY6FK" xlink:type="simple">LA</abbrev>) <bold>O</bold> ascus with mature ascospores (in CB/<abbrev xmlns:xlink="http://www.w3.org/1999/xlink" xlink:title="lactic acid" id="ABBRID0E56FK" xlink:type="simple">LA</abbrev>) <bold>P</bold> immature ascus (in water) <bold>Q</bold> ascus with ascospores (in water) <bold>R</bold> one month old colony on <abbrev xmlns:xlink="http://www.w3.org/1999/xlink" xlink:title="potato dextrose agar" id="ABBRID0EIAGK" xlink:type="simple">PDA</abbrev><bold>S</bold> pale yellow crystals formed on the edge of the colony <bold>T</bold> acicular crystals (in water) <bold>U</bold> hyphal mass attached to the bottom of the Petri dish <bold>V–X</bold> swollen cells with melanized appressorium-like structure. Scale bars: 1 mm (<bold>S</bold>); 0.5 mm (<bold>A, B</bold>); 0.25 mm (<bold>C</bold>); 50 μm (<bold>F, U</bold>); 20 μm (<bold>G, T</bold>); 10 μm (<bold>D, E, H–Q, V–X</bold>).</p></caption><graphic xmlns:xlink="http://www.w3.org/1999/xlink" xlink:href="mycokeys-99-045-g012.jpg" position="float" orientation="portrait" xlink:type="simple" id="oo_892428.jpg"><uri content-type="original_file" xlink:type="simple">https://binary.pensoft.net/fig/892428</uri></graphic></fig></tp:treatment-sec><ref-list><ref id="B51"><mixed-citation xmlns:xlink="http://www.w3.org/1999/xlink" xlink:type="simple"><person-group><name name-style="western"><surname>Spegazzini</surname><given-names>C</given-names></name></person-group> (<year>1909</year>) <article-title>Mycetes argentinenses (series IV).</article-title><source>Anales del Museo Nacional de Buenos Aires</source><volume>12</volume>: <fpage>257</fpage>–<lpage>458</lpage>.</mixed-citation></ref></ref-list></tp:taxon-treatment>
