# Supplementary material for: ﻿A new genus Neobelonopsis and two new species of Trichobelonium (Helotiales, Ascomycota) discovered mainly from poaceous grasses native to Asia in Japan
Source: MycoKeys. 2023 Aug 14;99:45–85. doi: 10.3897/mycokeys.99.90117 (PMC10442789; doi:10.3897/mycokeys.99.90117)
Supplement: XML Treatment for Trichobelonium albobarbatum [file mycokeys.99.90117-treatment10.xml]

<!DOCTYPE tp:taxon-treatment
  PUBLIC "-//TaxonX//DTD Taxonomic Treatment Publishing DTD v0 20100105//EN" "tax-treatment-NSO.dtd">
<tp:taxon-treatment xmlns:tp="http://www.plazi.org/taxpub"><tp:treatment-meta><kwd-group><label>Taxon classification</label><kwd>
                <named-content content-type="kingdom">Fungi</named-content>
              </kwd><kwd>
                <named-content content-type="order">Helotiales</named-content>
              </kwd><kwd>
                <named-content content-type="family">Mollisiaceae</named-content>
              </kwd></kwd-group><mixed-citation publication-type="journal"><person-group><name><surname>Itagaki</surname><given-names>Hiyori</given-names></name><name><surname>Hosoya</surname><given-names>Tsuyoshi</given-names></name></person-group><article-title>﻿A new genus <italic><tp:taxon-name><tp:taxon-name-part taxon-name-part-type="genus" reg="Neobelonopsis">Neobelonopsis</tp:taxon-name-part></tp:taxon-name></italic> and two new species of <italic><tp:taxon-name><tp:taxon-name-part taxon-name-part-type="genus" reg="Trichobelonium">Trichobelonium</tp:taxon-name-part></tp:taxon-name></italic> (<tp:taxon-name><tp:taxon-name-part taxon-name-part-type="order">Helotiales</tp:taxon-name-part></tp:taxon-name>, <tp:taxon-name><tp:taxon-name-part taxon-name-part-type="genus" reg="Ascomycota">Ascomycota</tp:taxon-name-part></tp:taxon-name>) discovered mainly from poaceous grasses native to Asia in Japan</article-title><source>MycoKeys</source><day>14</day><month>08</month><year>2023</year><volume>99</volume><fpage>45</fpage><lpage>85</lpage><pub-id pub-id-type="doi">10.3897/mycokeys.99.90117</pub-id></mixed-citation></tp:treatment-meta><tp:nomenclature><label>﻿</label><tp:taxon-name>
              <object-id xmlns:xlink="http://www.w3.org/1999/xlink" content-type="arpha" xlink:type="simple">E66A465A-2E77-56B0-97F0-30A42DB799FA</object-id>
              <tp:taxon-name-part taxon-name-part-type="genus" reg="Trichobelonium">Trichobelonium</tp:taxon-name-part>
              <tp:taxon-name-part taxon-name-part-type="species" reg="albobarbatum">albobarbatum</tp:taxon-name-part>
              <object-id xmlns:xlink="http://www.w3.org/1999/xlink" content-type="mycobank" xlink:type="simple">MB842638</object-id>
            </tp:taxon-name><tp:taxon-authority>Itagaki &amp; Hosoya</tp:taxon-authority><tp:taxon-status xmlns:xlink="http://www.w3.org/1999/xlink" xlink:type="simple">sp. nov.</tp:taxon-status><xref ref-type="fig" rid="F11">Figs 11</xref><xref ref-type="fig" rid="F13">, 13</xref><xref ref-type="fig" rid="F14">, 14H</xref></tp:nomenclature><tp:treatment-sec sec-type="etymology" id="SECID0EQLFK"><title>Etymology.</title><p>Named after the anchoring hyphae between the cortical cells of receptacle and subiculum, which resembles a white beard (<italic>albo</italic> and <italic>barbata</italic> in Latin, respectively).</p></tp:treatment-sec><tp:treatment-sec sec-type="diagnosis" id="SECID0E1LFK"><title>Diagnosis.</title><p>Resembles <italic><tp:taxon-name><tp:taxon-name-part taxon-name-part-type="genus" reg="Trichobelonium">T.</tp:taxon-name-part><tp:taxon-name-part taxon-name-part-type="species" reg="kneiffii">kneiffii</tp:taxon-name-part></tp:taxon-name></italic>, but distinguished by its larger ascospores.</p></tp:treatment-sec><tp:treatment-sec sec-type="Holotype" id="SECID0ELMFK"><title>Holotype.</title><p><abbrev xmlns:xlink="http://www.w3.org/1999/xlink" xlink:title="mycological herbarium of National Museum of Nature and Science" id="ABBRID0ERMFK" xlink:type="simple">TNS</abbrev>-F-86430, Sawara Pond, Asahi Town, Nirasaki City, Yamanashi Pref., 14 June 2021, on decaying poaceous grass culm lying on the wet ground close to the pond, ex-holotype culture <abbrev xmlns:xlink="http://www.w3.org/1999/xlink" xlink:title="Biological Resource Center, National Institute of Technology and Evaluation" id="ABBRID0EVMFK" xlink:type="simple">NBRC</abbrev> 115568.</p></tp:treatment-sec><tp:treatment-sec sec-type="description" id="SECID0EZMFK"><title>Description.</title><p><bold><italic>Apothecia</italic></bold> developed scuta. <bold><italic>Scuta</italic></bold> superficial, scattered to gregarious, flat to protruded discoid, 125–375 µm diam., blackish brown (C80M100Y80–100K60), <bold><italic>textura epidermoidea</italic></bold>. <bold><italic>Apothecia</italic></bold> sessile, globose to pulvinate when immature, discoid to saucer-shape when mature, flat to concave when fresh, doliiform to pulvinate when dried, 0.1–0.3 mm high, with brown (C40–80M80Y100K30) receptacle; disc 0.5–1.5 mm diam., entire to undulate, without hairs at margin, waxy, yellow (Y30–60) when fresh, shrunk to 0.2–1 mm diam., pulverulent, yellowish orange (M10–40Y80–100) when dried, turned to brown (C30–60M80Y80–100) with senescence. Ectal excipulum 30–40 µm thick at base, 20–30 µm thick at the upper flank to margin, <bold><italic>textura globulosa</italic></bold> and <bold><italic>angularis</italic></bold>, composed of 2–4 layers of brown thick-walled cells; cortical cells hemispherical, 10–15(–17) × 6–10(–12) µm, ending up in cylindrical clavate cells, thick-walled, paler toward the margin; anchoring hyphae connecting the cortical cells of the flank and subiculum, radially extending from apothecium, 2.5–3 µm width, septate every 20–35 µm, thin-walled, hyaline, becoming conspicuous when apothecia dried. Medullary excipulum 100–150 µm thick, <bold><italic>textura intricata</italic></bold> to <bold><italic>prismatica</italic></bold>, hyaline, containing crystals below giving a rough texture, composed of loosely interwoven thin-walled hyphae which is frequently dichotomously branching. <bold><italic>Asci</italic></bold> (75–)85–100(–107) × 12–16(–20) µm, cylindrical-clavate to saccate, 8-spored, arising from croziers, containing yellowish oil globules in cytoplasm that disappear when mature, with a thick-walled conical apex; apex <abbrev xmlns:xlink="http://www.w3.org/1999/xlink" xlink:title="Melzer’s reagent" id="ABBRID0ESOFK" xlink:type="simple">MLZ</abbrev>+ with or without 3% <abbrev xmlns:xlink="http://www.w3.org/1999/xlink" xlink:title="potassium hydroxide" id="ABBRID0EWOFK" xlink:type="simple">KOH</abbrev> pretreatment. <bold><italic>Ascospores</italic></bold> (25–)30–35(–38) × 4.5–6 µm, fusiform-clavate, with rounded or subacute extremes, straight to sigmoid curved, thin-walled, (0–)3-septate, sometimes constricted at the septum, hyaline, with numerous guttules. <bold><italic>Paraphyses</italic></bold> 85–100(–115) × 2.5–4.5 µm, occasionally branching at base, cylindrical, often becoming slightly wider toward the apex, 2–3-septate, thin-walled, hyaline, containing fragmented refractive vacuoles when mounted fresh in water. <bold><italic>Subiculum</italic></bold> covering the surface of substrates in patches, sparse to especially abundant around the apothecia and scuta, shiny dark brown, consisting of 1–3 layers of closely packed subicular hyphae; subicular hyphae 2–5 µm diam., thick-walled, brown. <bold><italic>Colony</italic></bold> of <abbrev xmlns:xlink="http://www.w3.org/1999/xlink" xlink:title="Biological Resource Center, National Institute of Technology and Evaluation" id="ABBRID0EUPFK" xlink:type="simple">NBRC</abbrev> 115568 on <abbrev xmlns:xlink="http://www.w3.org/1999/xlink" xlink:title="potato dextrose agar" id="ABBRID0EYPFK" xlink:type="simple">PDA</abbrev> entire to partially filamentous at the margin, flat to slightly convex with aerial hyphae, cottony to woolly, agate (C10–30M60Y60) to amber (C10–40M100Y60K60) from the surface, appearing maroon (C10–40M100Y60K60) from reverse, with apricot (M20–40Y60) soluble pigment uniformly diffuse in agar; crystals aggregating plate-like or small clusters, acicular, moderately abundant on colony surface and surrounding agar, 0.1–0.3 mm across, pale yellow (Y10–20); aerial mycelium especially abundant in the center and edge, blush pink (M20–30Y20); mycelium containing guttules, pale to dark brown, thick-walled, sometimes covered with exudates. <bold><italic>Conidiophores</italic></bold> (semi-)macronematous, arising vertically or laterally from hyphae, pale to dark brown, smooth, containing oil globules in the hyphal cell, constricted at the septum, thick-walled, occasionally 2–3 series of branches, 2–3 µm width; <bold><italic>phialides</italic></bold> cylindrical to ampulliform, up to 10 µm long, 2.5–4 µm width, discrete to integrated, terminal, pale brown, thick-walled, with short cylindrical or wide funnel-shape collarettes of 2.5–4 × 3 µm at the upper edge, hyaline to pale brown, thin-walled; conidia aseptate, ellipsoid, abundantly aggregated near the collarettes, 2–3 × 1 µm, hyaline, thin-walled.</p><fig id="F11" position="float" orientation="portrait"><object-id xmlns:xlink="http://www.w3.org/1999/xlink" content-type="doi" xlink:type="simple">10.3897/mycokeys.99.90117.figure11</object-id><object-id xmlns:xlink="http://www.w3.org/1999/xlink" content-type="arpha" xlink:type="simple">11903FCC-0416-5C9D-8D63-9F56040EA1C5</object-id><label>Figure 11.</label><caption><p><italic><tp:taxon-name><tp:taxon-name-part taxon-name-part-type="genus" reg="Trichobelonium">Trichobelonium</tp:taxon-name-part><tp:taxon-name-part taxon-name-part-type="species" reg="albobarbatum">albobarbatum</tp:taxon-name-part></tp:taxon-name></italic> (<abbrev xmlns:xlink="http://www.w3.org/1999/xlink" xlink:title="mycological herbarium of National Museum of Nature and Science" id="ABBRID0EVQFK" xlink:type="simple">TNS</abbrev>-F-86430, holotype) <bold>A</bold> fresh apothecia on the decaying culm of unidentified grass (<tp:taxon-name><tp:taxon-name-part taxon-name-part-type="family">Poaceae</tp:taxon-name-part></tp:taxon-name>) <bold>B</bold> dried apothecium with hyaline connective hyphae <bold>C</bold> protruding immature apothecia from the stromata <bold>D</bold> vertical section of the apothecium (in <abbrev xmlns:xlink="http://www.w3.org/1999/xlink" xlink:title="lactic acid" id="ABBRID0EHRFK" xlink:type="simple">LA</abbrev>) <bold>E</bold> crystals in medullary excipulum (in <abbrev xmlns:xlink="http://www.w3.org/1999/xlink" xlink:title="lactic acid" id="ABBRID0ENRFK" xlink:type="simple">LA</abbrev>) <bold>F</bold> connecting hyphae between ectal excipulum and subiculum (in <abbrev xmlns:xlink="http://www.w3.org/1999/xlink" xlink:title="lactic acid" id="ABBRID0ETRFK" xlink:type="simple">LA</abbrev>) <bold>G</bold> texture of the stroma (in <abbrev xmlns:xlink="http://www.w3.org/1999/xlink" xlink:title="lactic acid" id="ABBRID0EZRFK" xlink:type="simple">LA</abbrev>) <bold>H</bold> ascospores (in CB/<abbrev xmlns:xlink="http://www.w3.org/1999/xlink" xlink:title="lactic acid" id="ABBRID0E6RFK" xlink:type="simple">LA</abbrev>) <bold>I</bold> ascus with mature ascospores (in CB/<abbrev xmlns:xlink="http://www.w3.org/1999/xlink" xlink:title="lactic acid" id="ABBRID0EFSFK" xlink:type="simple">LA</abbrev>) <bold>J</bold> ascus with immature ascospores (in CB/<abbrev xmlns:xlink="http://www.w3.org/1999/xlink" xlink:title="lactic acid" id="ABBRID0ELSFK" xlink:type="simple">LA</abbrev>) <bold>K</bold> immature ascus containing yellowish oil globes in the cytoplasm (in CB/<abbrev xmlns:xlink="http://www.w3.org/1999/xlink" xlink:title="lactic acid" id="ABBRID0ERSFK" xlink:type="simple">LA</abbrev>) <bold>L</bold> paraphysis (in CB/<abbrev xmlns:xlink="http://www.w3.org/1999/xlink" xlink:title="lactic acid" id="ABBRID0EXSFK" xlink:type="simple">LA</abbrev>) <bold>M</bold> rehydrated paraphysis with fragmented refractive vacuoles (in water) <bold>N</bold> blue-stained apical pore of ascus (in Melzer’s solution after 3% <abbrev xmlns:xlink="http://www.w3.org/1999/xlink" xlink:title="potassium hydroxide" id="ABBRID0E6SFK" xlink:type="simple">KOH</abbrev> pretreatment) <bold>O</bold> croziers at the base of asci (in CB/<abbrev xmlns:xlink="http://www.w3.org/1999/xlink" xlink:title="lactic acid" id="ABBRID0EFTFK" xlink:type="simple">LA</abbrev>) <bold>P</bold> three months old colony on <abbrev xmlns:xlink="http://www.w3.org/1999/xlink" xlink:title="potato dextrose agar" id="ABBRID0ELTFK" xlink:type="simple">PDA</abbrev><bold>Q</bold> yellow crystals formed on hyphae <bold>R</bold> acicular crystals (in water) <bold>S–V</bold> conidiophores with conidia (in CB/<abbrev xmlns:xlink="http://www.w3.org/1999/xlink" xlink:title="lactic acid" id="ABBRID0EVTFK" xlink:type="simple">LA</abbrev>); W hyphae with exudates (in CB/<abbrev xmlns:xlink="http://www.w3.org/1999/xlink" xlink:title="lactic acid" id="ABBRID0EZTFK" xlink:type="simple">LA</abbrev>). Scale bars: 0.5 mm (<bold>A, Q</bold>); 0.25 mm (B, C); 50 μm (<bold>D–F</bold>); 20 μm (<bold>R</bold>); 10 μm (<bold>G, H–O, S–W</bold>).</p></caption><graphic xmlns:xlink="http://www.w3.org/1999/xlink" xlink:href="mycokeys-99-045-g011.jpg" position="float" orientation="portrait" xlink:type="simple" id="oo_892427.jpg"><uri content-type="original_file" xlink:type="simple">https://binary.pensoft.net/fig/892427</uri></graphic></fig></tp:treatment-sec><tp:treatment-sec sec-type="notes" id="SECID0EKUFK"><title>Notes.</title><p>The yellowish color of the hymenium is due to the oil globules in immature asci (Fig. <xref ref-type="fig" rid="F11">11D, K</xref>). The oil globules gradually disappear as the ascospores mature (Fig.) . <italic><tp:taxon-name><tp:taxon-name-part taxon-name-part-type="genus" reg="Trichobelonium">Trichobelonium</tp:taxon-name-part><tp:taxon-name-part taxon-name-part-type="species" reg="albobarbatum">albobarbatum</tp:taxon-name-part></tp:taxon-name></italic> forms conidiophores immersed in agar, especially at the bottom of the Petri dish (Figs <xref ref-type="fig" rid="F11">11S–V</xref>, <xref ref-type="fig" rid="F14">14H</xref>). Both <italic><tp:taxon-name><tp:taxon-name-part taxon-name-part-type="genus" reg="Trichobelonium">T.</tp:taxon-name-part><tp:taxon-name-part taxon-name-part-type="species" reg="albobarbatum">albobarbatum</tp:taxon-name-part></tp:taxon-name></italic> and <italic><tp:taxon-name><tp:taxon-name-part taxon-name-part-type="genus" reg="Trichobelonium">T.</tp:taxon-name-part><tp:taxon-name-part taxon-name-part-type="species" reg="kneiffii">kneiffii</tp:taxon-name-part></tp:taxon-name></italic> have well-developed dark brown subiculum, white anchoring hyphae, yellow hymenium, abundant crystals in excipulum, long asci (approximately 80–100 µm length), and 1–3-septate ascospores (<xref ref-type="bibr" rid="B47">Schröter 1908</xref>). However, <italic><tp:taxon-name><tp:taxon-name-part taxon-name-part-type="genus" reg="Trichobelonium">T.</tp:taxon-name-part><tp:taxon-name-part taxon-name-part-type="species" reg="albobarbatum">albobarbatum</tp:taxon-name-part></tp:taxon-name></italic> has wider asci (vs. 5–6 µm width) and larger ascospores (vs. 16–18 × 2–2.5 µm) than <italic><tp:taxon-name><tp:taxon-name-part taxon-name-part-type="genus" reg="Trichobelonium">T.</tp:taxon-name-part><tp:taxon-name-part taxon-name-part-type="species" reg="kneiffii">kneiffii</tp:taxon-name-part></tp:taxon-name></italic>.</p></tp:treatment-sec><tp:treatment-sec><!--Section generated to contain objects referenced in tp:taxon-treatment.--><fig id="F13" position="float" orientation="portrait"><object-id xmlns:xlink="http://www.w3.org/1999/xlink" content-type="doi" xlink:type="simple">10.3897/mycokeys.99.90117.figure13</object-id><object-id xmlns:xlink="http://www.w3.org/1999/xlink" content-type="arpha" xlink:type="simple">EC7133D5-4A10-5D60-933D-41FCF0F2B016</object-id><label>Figure 13.</label><caption><p>Line-drawings of the <italic><tp:taxon-name><tp:taxon-name-part taxon-name-part-type="genus" reg="Neobelonopsis">Neobelonopsis</tp:taxon-name-part></tp:taxon-name></italic> and <italic><tp:taxon-name><tp:taxon-name-part taxon-name-part-type="genus" reg="Trichobelonium">Trichobelonium</tp:taxon-name-part></tp:taxon-name></italic> species <bold>I</bold> vertical section of the apothecium showing the marginal structure of ectal excipulum, medullary excipulum, and hymenium <bold>II</bold> asci <bold>III</bold> paraphyses <bold>IV</bold> ascospores. Scale bars: 10 μm.</p></caption><graphic xmlns:xlink="http://www.w3.org/1999/xlink" xlink:href="mycokeys-99-045-g013.jpg" position="float" orientation="portrait" xlink:type="simple" id="oo_892429.jpg"><uri content-type="original_file" xlink:type="simple">https://binary.pensoft.net/fig/892429</uri></graphic></fig><fig id="F14" position="float" orientation="portrait"><object-id xmlns:xlink="http://www.w3.org/1999/xlink" content-type="doi" xlink:type="simple">10.3897/mycokeys.99.90117.figure14</object-id><object-id xmlns:xlink="http://www.w3.org/1999/xlink" content-type="arpha" xlink:type="simple">23833AAA-8E65-59BA-831B-01E9E9DC8363</object-id><label>Figure 14.</label><caption><p>Asexual morph and hyphal structures of the <italic><tp:taxon-name><tp:taxon-name-part taxon-name-part-type="genus" reg="Neobelonopsis">Neobelonopsis</tp:taxon-name-part></tp:taxon-name></italic> and <italic><tp:taxon-name><tp:taxon-name-part taxon-name-part-type="genus" reg="Trichobelonium">Trichobelonium</tp:taxon-name-part></tp:taxon-name></italic> species <bold>A</bold> conidiophores of <italic><tp:taxon-name><tp:taxon-name-part taxon-name-part-type="genus" reg="Neobelonopsis">N.</tp:taxon-name-part><tp:taxon-name-part taxon-name-part-type="species" reg="acutata">acutata</tp:taxon-name-part></tp:taxon-name></italic><bold>B</bold> monilioid hyphae of <italic><tp:taxon-name><tp:taxon-name-part taxon-name-part-type="genus" reg="Neobelonopsis">N.</tp:taxon-name-part><tp:taxon-name-part taxon-name-part-type="species" reg="bicolor">bicolor</tp:taxon-name-part></tp:taxon-name></italic><bold>C</bold> conidiophores with conidia of <italic><tp:taxon-name><tp:taxon-name-part taxon-name-part-type="genus" reg="Neobelonopsis">N.</tp:taxon-name-part><tp:taxon-name-part taxon-name-part-type="species" reg="cinnabarina">cinnabarina</tp:taxon-name-part></tp:taxon-name></italic><bold>D</bold> conidiophores with conidia of <italic><tp:taxon-name><tp:taxon-name-part taxon-name-part-type="genus" reg="Neobelonopsis">N.</tp:taxon-name-part><tp:taxon-name-part taxon-name-part-type="species" reg="didymospora">didymospora</tp:taxon-name-part></tp:taxon-name></italic><bold>E</bold> conidiophores with conidia of <italic><tp:taxon-name><tp:taxon-name-part taxon-name-part-type="genus" reg="Neobelonopsis">N.</tp:taxon-name-part><tp:taxon-name-part taxon-name-part-type="species" reg="microspora">microspora</tp:taxon-name-part></tp:taxon-name></italic><bold>F</bold> conidiophores with conidia of <italic><tp:taxon-name><tp:taxon-name-part taxon-name-part-type="genus" reg="Neobelonopsis">N.</tp:taxon-name-part><tp:taxon-name-part taxon-name-part-type="species" reg="multiguttata">multiguttata</tp:taxon-name-part></tp:taxon-name></italic><bold>G</bold> conidiophores with conidia of <italic><tp:taxon-name><tp:taxon-name-part taxon-name-part-type="genus" reg="Neobelonopsis">N.</tp:taxon-name-part><tp:taxon-name-part taxon-name-part-type="species" reg="obtusa">obtusa</tp:taxon-name-part></tp:taxon-name></italic><bold>H</bold> conidiophores with conidia of <italic><tp:taxon-name><tp:taxon-name-part taxon-name-part-type="genus" reg="Trichobelonium">T.</tp:taxon-name-part><tp:taxon-name-part taxon-name-part-type="species" reg="albobarbatum">albobarbatum</tp:taxon-name-part></tp:taxon-name></italic><bold>I</bold> hyphal mass with melanized appressorium-like structure of <italic><tp:taxon-name><tp:taxon-name-part taxon-name-part-type="genus" reg="Trichobelonium">T.</tp:taxon-name-part><tp:taxon-name-part taxon-name-part-type="species" reg="miscanthi">miscanthi</tp:taxon-name-part></tp:taxon-name></italic>. Scale bars: 10 μm.</p></caption><graphic xmlns:xlink="http://www.w3.org/1999/xlink" xlink:href="mycokeys-99-045-g014.jpg" position="float" orientation="portrait" xlink:type="simple" id="oo_892430.jpg"><uri content-type="original_file" xlink:type="simple">https://binary.pensoft.net/fig/892430</uri></graphic></fig></tp:treatment-sec><ref-list><ref id="B47"><mixed-citation xmlns:xlink="http://www.w3.org/1999/xlink" xlink:type="simple"><person-group><name name-style="western"><surname>Schröter</surname><given-names>J</given-names></name></person-group> (<year>1908</year>) <article-title>Die Pilze Schlesiens.</article-title> In: <person-group><name name-style="western"><surname>Cohn</surname><given-names>F</given-names></name></person-group> (<role>Ed.</role>) <issue-title>Kryptogamen-Flora Von Schlesien.</issue-title><source>J.U. Kern’s Verlag</source>, <fpage>1</fpage>–<lpage>500</lpage>.</mixed-citation></ref></ref-list></tp:taxon-treatment>
