# Supplementary material for: ﻿A new genus Neobelonopsis and two new species of Trichobelonium (Helotiales, Ascomycota) discovered mainly from poaceous grasses native to Asia in Japan
Source: MycoKeys. 2023 Aug 14;99:45–85. doi: 10.3897/mycokeys.99.90117 (PMC10442789; doi:10.3897/mycokeys.99.90117)
Supplement: XML Treatment for Trichobelonium miscanthi [file mycokeys.99.90117-treatment11.xml]

<!DOCTYPE tp:taxon-treatment
  PUBLIC "-//TaxonX//DTD Taxonomic Treatment Publishing DTD v0 20100105//EN" "tax-treatment-NSO.dtd">
<tp:taxon-treatment xmlns:tp="http://www.plazi.org/taxpub"><tp:treatment-meta><kwd-group><label>Taxon classification</label><kwd>
                <named-content content-type="kingdom">Fungi</named-content>
              </kwd><kwd>
                <named-content content-type="order">Helotiales</named-content>
              </kwd><kwd>
                <named-content content-type="family">Mollisiaceae</named-content>
              </kwd></kwd-group><mixed-citation publication-type="journal"><person-group><name><surname>Itagaki</surname><given-names>Hiyori</given-names></name><name><surname>Hosoya</surname><given-names>Tsuyoshi</given-names></name></person-group><article-title>﻿A new genus <italic><tp:taxon-name><tp:taxon-name-part taxon-name-part-type="genus" reg="Neobelonopsis">Neobelonopsis</tp:taxon-name-part></tp:taxon-name></italic> and two new species of <italic><tp:taxon-name><tp:taxon-name-part taxon-name-part-type="genus" reg="Trichobelonium">Trichobelonium</tp:taxon-name-part></tp:taxon-name></italic> (<tp:taxon-name><tp:taxon-name-part taxon-name-part-type="order">Helotiales</tp:taxon-name-part></tp:taxon-name>, <tp:taxon-name><tp:taxon-name-part taxon-name-part-type="genus" reg="Ascomycota">Ascomycota</tp:taxon-name-part></tp:taxon-name>) discovered mainly from poaceous grasses native to Asia in Japan</article-title><source>MycoKeys</source><day>14</day><month>08</month><year>2023</year><volume>99</volume><fpage>45</fpage><lpage>85</lpage><pub-id pub-id-type="doi">10.3897/mycokeys.99.90117</pub-id></mixed-citation></tp:treatment-meta><tp:nomenclature><label>﻿</label><tp:taxon-name>
              <object-id xmlns:xlink="http://www.w3.org/1999/xlink" content-type="arpha" xlink:type="simple">77BC3F0E-25D9-5CD3-974C-13953D4647A7</object-id>
              <tp:taxon-name-part taxon-name-part-type="genus" reg="Trichobelonium">Trichobelonium</tp:taxon-name-part>
              <tp:taxon-name-part taxon-name-part-type="species" reg="miscanthi">miscanthi</tp:taxon-name-part>
              <object-id xmlns:xlink="http://www.w3.org/1999/xlink" content-type="mycobank" xlink:type="simple">MB842639</object-id>
            </tp:taxon-name><tp:taxon-authority>Itagaki &amp; Hosoya</tp:taxon-authority><tp:taxon-status xmlns:xlink="http://www.w3.org/1999/xlink" xlink:type="simple">sp. nov.</tp:taxon-status><xref ref-type="fig" rid="F12">Figs 12</xref><xref ref-type="fig" rid="F13">, 13</xref><xref ref-type="fig" rid="F14">, 14I</xref></tp:nomenclature><tp:treatment-sec sec-type="etymology" id="SECID0ENYFK"><title>Etymology.</title><p>Named after the genus of its host, <italic><tp:taxon-name><tp:taxon-name-part taxon-name-part-type="genus" reg="Miscanthus">Miscanthus</tp:taxon-name-part></tp:taxon-name></italic>.</p></tp:treatment-sec><tp:treatment-sec sec-type="diagnosis" id="SECID0E1YFK"><title>Diagnosis.</title><p>Characterized by 5-septate ascospores and sparse subiculum</p></tp:treatment-sec><tp:treatment-sec sec-type="Holotype" id="SECID0E6YFK"><title>Holotype.</title><p><abbrev xmlns:xlink="http://www.w3.org/1999/xlink" xlink:title="mycological herbarium of National Museum of Nature and Science" id="ABBRID0EFZFK" xlink:type="simple">TNS</abbrev>-F-17835, Sugadaira Montane Research Center, Ueda City, Nagano Pref., 17 September 2005, on decaying culm of <italic><tp:taxon-name><tp:taxon-name-part taxon-name-part-type="genus" reg="Miscanthus">Miscanthus</tp:taxon-name-part><tp:taxon-name-part taxon-name-part-type="species" reg="sinensis">sinensis</tp:taxon-name-part></tp:taxon-name></italic>, ex-holotype culture <abbrev xmlns:xlink="http://www.w3.org/1999/xlink" xlink:title="Biological Resource Center, National Institute of Technology and Evaluation" id="ABBRID0EUZFK" xlink:type="simple">NBRC</abbrev> 115566.</p></tp:treatment-sec><tp:treatment-sec sec-type="description" id="SECID0EYZFK"><title>Description.</title><p><bold><italic>Apothecia</italic></bold> developed from scuta. <bold><italic>Scuta</italic></bold> superficial, scattered to gregarious, flat discoid, 145–180 µm diam., dark brown (C80M100Y80K60), <bold><italic>textura epidermoidea</italic></bold>, gradually becoming <bold><italic>textura porrecta</italic></bold> and connecting to subiculum. <bold><italic>Apothecia</italic></bold> sessile, globose to pulvinate when immature, discoid to saucer-shape when mature, flat to slightly convex when fresh, 0.2 mm high, with brown (C30–60M60Y80–100K60) receptacle; disc 0.5–1.5 mm diam., entire to slightly undulate, without hairs at margin, waxy, white to pale yellow (Y10–30) when fresh, shrunk to 0.3–1 mm diam., pulverulent, cream (Y20–40K10) when dried. Ectal excipulum 25–35 µm thick at base, approximately 25 µm thick at the upper flank to margin, <bold><italic>textura globulosa</italic></bold> and <bold><italic>angularis</italic></bold>, composed of 2–4 layers of brown thick-walled cells, not gelatinized, without crystals or exudates; cortical cells in middle to lower flank pyriform to clavate, with protruded cells, 16–21(–23) × 5–7 µm, containing with refractive vacuoles at margin when mounted fresh in water; anchoring hyphae connecting the cortical calls of the flank and subiculum, radially extending from apothecium, 2.5–3 µm width, thin-walled, brown. Medullary excipulum 40–75 µm thick, <bold><italic>textura intricata</italic></bold> to <bold><italic>prismatica</italic></bold>, hyaline, composed of loosely interwoven thin-walled hyphae which is frequently dichotomously branching. <bold><italic>Asci</italic></bold> (77–)79–85(–90) × 12.5–15(–17.5) µm, cylindrical-clavate to saccate, 8-spored, arising from croziers, containing hyaline oil globules in cytoplasm that disappear when mature, with a thick-walled conical apex; apex <abbrev xmlns:xlink="http://www.w3.org/1999/xlink" xlink:title="Melzer’s reagent" id="ABBRID0EU2FK" xlink:type="simple">MLZ</abbrev>+ with or without 3% <abbrev xmlns:xlink="http://www.w3.org/1999/xlink" xlink:title="potassium hydroxide" id="ABBRID0EY2FK" xlink:type="simple">KOH</abbrev> pretreatment. <bold><italic>Ascospores</italic></bold> (32–)37–47(–57.5) × 4.5–5.5 µm, long fusiform, with acute extremes, curved to sigmoid, occasionally constricted, thin-walled, often 5-septate, hyaline, containing large or abundant minute guttles. <bold><italic>Paraphyses</italic></bold> (70–)83–105(–115) × 2.5–3(–4) µm, simple, occasionally branching at base, cylindrical, often becoming slightly wider toward the apex, 2–3-septate, thin-walled, hyaline, (2–)3-septate, containing long refractive vacuoles when mounted fresh in water. <bold><italic>Subiculum</italic></bold> thinly developed the surface of substrates in patches, sparse to especially abundant around the mature apothecia, shiny brown; subicular hyphae straight to curved, usually swelling in a globose, 3–5 µm diam. with 0.5–1 µm thick-walls, septate every 15–30 µm, perpendicularly branched. <bold><italic>Colony</italic></bold> of <abbrev xmlns:xlink="http://www.w3.org/1999/xlink" xlink:title="Biological Resource Center, National Institute of Technology and Evaluation" id="ABBRID0EN3FK" xlink:type="simple">NBRC</abbrev> 115566 on <abbrev xmlns:xlink="http://www.w3.org/1999/xlink" xlink:title="potato dextrose agar" id="ABBRID0ER3FK" xlink:type="simple">PDA</abbrev>, flat to slightly convex with aerial hyphae, cottony, grayish orange (C0–20M60Y60K10) from the surface, appearing cinnamon (C20–40M80Y100K30) from reverse side, with apricot (M20–40Y60) soluble pigment uniformly diffuse in agar; aerial mycelium dense, white to pale yellow (Y10–20); crystals aggregating plate-like or small clusters, acicular, moderately abundant on colony surface and surrounding agar, 0.1–0.5 mm across, pale yellow. <bold><italic>Conidiophores</italic></bold> macronematous to mononematous, arising from subicular hyphae, straight, pale to dark brown, thick-walled, smooth, 2–3 µm width; <bold><italic>phialides</italic></bold> ampulliform, up to 15 µm long, 2.5–4 µm width, integrated, arranged penicillately, pale brown, thick-walled, with cylindrical to wide funnel-shape collarettes of 3.5–5 × 2–3 µm; <bold><italic>conidia</italic></bold> aseptate, spherical to subspherical, 2–2.5 µm diam., hyaline, thin-walled.</p><fig id="F12" position="float" orientation="portrait"><object-id xmlns:xlink="http://www.w3.org/1999/xlink" content-type="doi" xlink:type="simple">10.3897/mycokeys.99.90117.figure12</object-id><object-id xmlns:xlink="http://www.w3.org/1999/xlink" content-type="arpha" xlink:type="simple">5C147539-B06D-57EC-BF97-84C36D484C8C</object-id><label>Figure 12.</label><caption><p><italic><tp:taxon-name><tp:taxon-name-part taxon-name-part-type="genus" reg="Trichobelonium">Trichobelonium</tp:taxon-name-part><tp:taxon-name-part taxon-name-part-type="species" reg="miscanthi">miscanthi</tp:taxon-name-part></tp:taxon-name></italic> (<abbrev xmlns:xlink="http://www.w3.org/1999/xlink" xlink:title="mycological herbarium of National Museum of Nature and Science" id="ABBRID0ER4FK" xlink:type="simple">TNS</abbrev>-F-17835, holotype) <bold>A</bold> fresh apothecia on the decaying culm of <italic><tp:taxon-name><tp:taxon-name-part taxon-name-part-type="genus" reg="Miscanthus">Miscanthus</tp:taxon-name-part><tp:taxon-name-part taxon-name-part-type="species" reg="sinensis">sinensis</tp:taxon-name-part></tp:taxon-name></italic><bold>B</bold> dried apothecia with stromata (arrows) <bold>C</bold> brown connective hyphae extending from the base of fresh apothecium <bold>D</bold> texture of stroma (in <abbrev xmlns:xlink="http://www.w3.org/1999/xlink" xlink:title="lactic acid" id="ABBRID0EI5FK" xlink:type="simple">LA</abbrev>) <bold>E</bold> conidiophore (in <abbrev xmlns:xlink="http://www.w3.org/1999/xlink" xlink:title="lactic acid" id="ABBRID0EO5FK" xlink:type="simple">LA</abbrev>) <bold>F</bold> vertical section of the apothecium (in <abbrev xmlns:xlink="http://www.w3.org/1999/xlink" xlink:title="lactic acid" id="ABBRID0EU5FK" xlink:type="simple">LA</abbrev>) <bold>G</bold> fresh outermost cells of ectal excipulum with refractive vacuoles (in water) <bold>H</bold> ascospores (in CB/<abbrev xmlns:xlink="http://www.w3.org/1999/xlink" xlink:title="lactic acid" id="ABBRID0E35FK" xlink:type="simple">LA</abbrev>) <bold>I</bold> fresh ascospores with droplets (in water) <bold>J</bold> blue-stained apical pore of ascus (in Melzer’s solution after 3% <abbrev xmlns:xlink="http://www.w3.org/1999/xlink" xlink:title="potassium hydroxide" id="ABBRID0EE6FK" xlink:type="simple">KOH</abbrev> pretreatment) <bold>K</bold> croziers at the base of ascus (in CB/<abbrev xmlns:xlink="http://www.w3.org/1999/xlink" xlink:title="lactic acid" id="ABBRID0EK6FK" xlink:type="simple">LA</abbrev>) <bold>L</bold> long refractive vacuoles in fresh paraphysis (in water) <bold>M</bold> branching paraphysis (in CB/<abbrev xmlns:xlink="http://www.w3.org/1999/xlink" xlink:title="lactic acid" id="ABBRID0ES6FK" xlink:type="simple">LA</abbrev>) <bold>N</bold> immature ascus containing oil globes in the cytoplasm (in CB/<abbrev xmlns:xlink="http://www.w3.org/1999/xlink" xlink:title="lactic acid" id="ABBRID0EY6FK" xlink:type="simple">LA</abbrev>) <bold>O</bold> ascus with mature ascospores (in CB/<abbrev xmlns:xlink="http://www.w3.org/1999/xlink" xlink:title="lactic acid" id="ABBRID0E56FK" xlink:type="simple">LA</abbrev>) <bold>P</bold> immature ascus (in water) <bold>Q</bold> ascus with ascospores (in water) <bold>R</bold> one month old colony on <abbrev xmlns:xlink="http://www.w3.org/1999/xlink" xlink:title="potato dextrose agar" id="ABBRID0EIAGK" xlink:type="simple">PDA</abbrev><bold>S</bold> pale yellow crystals formed on the edge of the colony <bold>T</bold> acicular crystals (in water) <bold>U</bold> hyphal mass attached to the bottom of the Petri dish <bold>V–X</bold> swollen cells with melanized appressorium-like structure. Scale bars: 1 mm (<bold>S</bold>); 0.5 mm (<bold>A, B</bold>); 0.25 mm (<bold>C</bold>); 50 μm (<bold>F, U</bold>); 20 μm (<bold>G, T</bold>); 10 μm (<bold>D, E, H–Q, V–X</bold>).</p></caption><graphic xmlns:xlink="http://www.w3.org/1999/xlink" xlink:href="mycokeys-99-045-g012.jpg" position="float" orientation="portrait" xlink:type="simple" id="oo_892428.jpg"><uri content-type="original_file" xlink:type="simple">https://binary.pensoft.net/fig/892428</uri></graphic></fig></tp:treatment-sec><tp:treatment-sec sec-type="material" id="SECID0EFBGK"><title>Additional specimens examined.</title><p><abbrev xmlns:xlink="http://www.w3.org/1999/xlink" xlink:title="mycological herbarium of National Museum of Nature and Science" id="ABBRID0ELBGK" xlink:type="simple">TNS</abbrev>-F-30037, Hachimantai City, Iwate Pref., 12 October 2009 on decaying culm of <italic><tp:taxon-name><tp:taxon-name-part taxon-name-part-type="genus" reg="Miscanthus">Miscanthus</tp:taxon-name-part><tp:taxon-name-part taxon-name-part-type="species" reg="sinensis">sinensis</tp:taxon-name-part></tp:taxon-name></italic>, culture <abbrev xmlns:xlink="http://www.w3.org/1999/xlink" xlink:title="Biological Resource Center, National Institute of Technology and Evaluation" id="ABBRID0E1BGK" xlink:type="simple">NBRC</abbrev> 115652; <abbrev xmlns:xlink="http://www.w3.org/1999/xlink" xlink:title="mycological herbarium of National Museum of Nature and Science" id="ABBRID0E5BGK" xlink:type="simple">TNS</abbrev>-F-81751, Kiritappu Wetland, Hamanaka City, Akkeshi County, Hokkaido, 29 August 2019, on decaying culm of <italic><tp:taxon-name><tp:taxon-name-part taxon-name-part-type="genus" reg="Phragmites">Phragmites</tp:taxon-name-part><tp:taxon-name-part taxon-name-part-type="species" reg="australis">australis</tp:taxon-name-part></tp:taxon-name></italic>; <abbrev xmlns:xlink="http://www.w3.org/1999/xlink" xlink:title="mycological herbarium of National Museum of Nature and Science" id="ABBRID0ENCGK" xlink:type="simple">TNS</abbrev>-F-86581, Higashi Ward, Sapporo City, Hokkaido, 13 August 2021, on decaying culm of <italic><tp:taxon-name><tp:taxon-name-part taxon-name-part-type="genus" reg="Phragmites">Ph.</tp:taxon-name-part><tp:taxon-name-part taxon-name-part-type="species" reg="australis">australis</tp:taxon-name-part></tp:taxon-name></italic>; <abbrev xmlns:xlink="http://www.w3.org/1999/xlink" xlink:title="mycological herbarium of National Museum of Nature and Science" id="ABBRID0E3CGK" xlink:type="simple">TNS</abbrev>-F-86672 (culture <abbrev xmlns:xlink="http://www.w3.org/1999/xlink" xlink:title="Biological Resource Center, National Institute of Technology and Evaluation" id="ABBRID0EADGK" xlink:type="simple">NBRC</abbrev> 115667) and 86695, Yuzawa Town, Minami-uonuma County, Niigata Pref., 17 and 31 October 2021 (respectively), on decaying culm of <italic><tp:taxon-name><tp:taxon-name-part taxon-name-part-type="genus" reg="Mollisia">M.</tp:taxon-name-part><tp:taxon-name-part taxon-name-part-type="species" reg="sinensis">sinensis</tp:taxon-name-part></tp:taxon-name></italic>; <abbrev xmlns:xlink="http://www.w3.org/1999/xlink" xlink:title="mycological herbarium of National Museum of Nature and Science" id="ABBRID0EPDGK" xlink:type="simple">TNS</abbrev>-F-86700, Daigenta Lake, Yuzawa Town, Minami-uonuma County, Niigata Pref., 31 October 2021, on decaying culm of <italic><tp:taxon-name><tp:taxon-name-part taxon-name-part-type="genus" reg="Mollisia">M.</tp:taxon-name-part><tp:taxon-name-part taxon-name-part-type="species" reg="sinensis">sinensis</tp:taxon-name-part></tp:taxon-name></italic>, culture <abbrev xmlns:xlink="http://www.w3.org/1999/xlink" xlink:title="Biological Resource Center, National Institute of Technology and Evaluation" id="ABBRID0E5DGK" xlink:type="simple">NBRC</abbrev> 115668; <abbrev xmlns:xlink="http://www.w3.org/1999/xlink" xlink:title="mycological herbarium of National Museum of Nature and Science" id="ABBRID0ECEGK" xlink:type="simple">TNS</abbrev>-F-86715, Toukamachi City, Niigata Pref., 31 October 2021, on decaying culm of <italic><tp:taxon-name><tp:taxon-name-part taxon-name-part-type="genus" reg="Mollisia">M.</tp:taxon-name-part><tp:taxon-name-part taxon-name-part-type="species" reg="sinensis">sinensis</tp:taxon-name-part></tp:taxon-name></italic>.</p></tp:treatment-sec><tp:treatment-sec sec-type="notes" id="SECID0EREGK"><title>Notes.</title><p><italic><tp:taxon-name><tp:taxon-name-part taxon-name-part-type="genus" reg="Trichobelonium">Trichobelonium</tp:taxon-name-part><tp:taxon-name-part taxon-name-part-type="species" reg="miscanthi">miscanthi</tp:taxon-name-part></tp:taxon-name></italic> occurs with <italic><tp:taxon-name><tp:taxon-name-part taxon-name-part-type="genus" reg="Neobelonopsis">Neobelonopsis</tp:taxon-name-part><tp:taxon-name-part taxon-name-part-type="species" reg="cinnabarina">cinnabarina</tp:taxon-name-part></tp:taxon-name></italic> as they share the same host, <italic><tp:taxon-name><tp:taxon-name-part taxon-name-part-type="genus" reg="Mollisia">Mollisia</tp:taxon-name-part><tp:taxon-name-part taxon-name-part-type="species" reg="sinensis">sinensis</tp:taxon-name-part></tp:taxon-name></italic>, and fruiting season (autumn). Brown phialides (Fig. <xref ref-type="fig" rid="F12">12E</xref>) and spherical conidia, regarded as asexual stage of <italic><tp:taxon-name><tp:taxon-name-part taxon-name-part-type="genus" reg="Trichobelonium">T.</tp:taxon-name-part><tp:taxon-name-part taxon-name-part-type="species" reg="miscanthi">miscanthi</tp:taxon-name-part></tp:taxon-name></italic>, were observed to accompany subiculum, but we could not induce conidial reproduction under culture.</p><p>From the reverse of the two months old colony of <italic><tp:taxon-name><tp:taxon-name-part taxon-name-part-type="genus" reg="Trichobelonium">T.</tp:taxon-name-part><tp:taxon-name-part taxon-name-part-type="species" reg="miscanthi">miscanthi</tp:taxon-name-part></tp:taxon-name></italic> on <abbrev xmlns:xlink="http://www.w3.org/1999/xlink" xlink:title="cornmeal agar" id="ABBRID0EUGGK" xlink:type="simple">CMA</abbrev>, clumps of dark cells strongly attached to the bottom of the Petri dish (Fig. <xref ref-type="fig" rid="F12">12U</xref>) were observed. The clumps are composed of swollen cells with melanized ring. The swollen cell is usually obovoid to pyriform, sometimes lobed or hyphoid, 10–15 × 6–10 µm, arising vertically from hyphae, thick-walled, and containing abundant guttles (Figs <xref ref-type="fig" rid="F12">12V–X</xref>, <xref ref-type="fig" rid="F14">14I</xref>). The brown ring structure has an outer diameter of 8–10 µm and inner diameter of 2–3 µm, and is formed at the cell and Petri dish interface. Very similar hyphal structures were reported by <xref ref-type="bibr" rid="B1">Aebi (1972)</xref> in the culture of <italic><tp:taxon-name><tp:taxon-name-part taxon-name-part-type="genus" reg="Trichobelonium">T.</tp:taxon-name-part><tp:taxon-name-part taxon-name-part-type="species" reg="kneiffii">kneiffii</tp:taxon-name-part></tp:taxon-name></italic>, but its function is unknown. The clumps of dark cells of <italic><tp:taxon-name><tp:taxon-name-part taxon-name-part-type="genus" reg="Phialocephala">Phialocephala</tp:taxon-name-part><tp:taxon-name-part taxon-name-part-type="species" reg="bamuru">bamuru</tp:taxon-name-part></tp:taxon-name></italic> P.T.W. Wong &amp; C. Dong, known as plant pathogen, are interpreted as appressoria with infected pegs (<xref ref-type="bibr" rid="B61">Wong et al. 2015</xref>). Although this structure may be appressorium, direct observation of the mycelium of <italic><tp:taxon-name><tp:taxon-name-part taxon-name-part-type="genus" reg="Trichobelonium">T.</tp:taxon-name-part><tp:taxon-name-part taxon-name-part-type="species" reg="miscanthi">miscanthi</tp:taxon-name-part></tp:taxon-name></italic> on the host epidermis and inoculation experiments are needed to clarify whether the clamps of <italic><tp:taxon-name><tp:taxon-name-part taxon-name-part-type="genus" reg="Trichobelonium">T.</tp:taxon-name-part><tp:taxon-name-part taxon-name-part-type="species" reg="miscanthi">miscanthi</tp:taxon-name-part></tp:taxon-name></italic> function as an appressorium during the infection process.</p><fig id="F13" position="float" orientation="portrait"><object-id xmlns:xlink="http://www.w3.org/1999/xlink" content-type="doi" xlink:type="simple">10.3897/mycokeys.99.90117.figure13</object-id><object-id xmlns:xlink="http://www.w3.org/1999/xlink" content-type="arpha" xlink:type="simple">EC7133D5-4A10-5D60-933D-41FCF0F2B016</object-id><label>Figure 13.</label><caption><p>Line-drawings of the <italic><tp:taxon-name><tp:taxon-name-part taxon-name-part-type="genus" reg="Neobelonopsis">Neobelonopsis</tp:taxon-name-part></tp:taxon-name></italic> and <italic><tp:taxon-name><tp:taxon-name-part taxon-name-part-type="genus" reg="Trichobelonium">Trichobelonium</tp:taxon-name-part></tp:taxon-name></italic> species <bold>I</bold> vertical section of the apothecium showing the marginal structure of ectal excipulum, medullary excipulum, and hymenium <bold>II</bold> asci <bold>III</bold> paraphyses <bold>IV</bold> ascospores. Scale bars: 10 μm.</p></caption><graphic xmlns:xlink="http://www.w3.org/1999/xlink" xlink:href="mycokeys-99-045-g013.jpg" position="float" orientation="portrait" xlink:type="simple" id="oo_892429.jpg"><uri content-type="original_file" xlink:type="simple">https://binary.pensoft.net/fig/892429</uri></graphic></fig><p><italic><tp:taxon-name><tp:taxon-name-part taxon-name-part-type="genus" reg="Trichobelonium">Trichobelonium</tp:taxon-name-part><tp:taxon-name-part taxon-name-part-type="species" reg="miscanthi">miscanthi</tp:taxon-name-part></tp:taxon-name></italic> resembles <italic><tp:taxon-name><tp:taxon-name-part taxon-name-part-type="genus" reg="Trichobelonium">T.</tp:taxon-name-part><tp:taxon-name-part taxon-name-part-type="species" reg="albobarbatum">albobarbatum</tp:taxon-name-part></tp:taxon-name></italic> in remarkable oil globules in immature asci, anchoring hyphae, and saccate form of asci. Although <italic><tp:taxon-name><tp:taxon-name-part taxon-name-part-type="genus" reg="Trichobelonium">T.</tp:taxon-name-part><tp:taxon-name-part taxon-name-part-type="species" reg="miscanthi">miscanthi</tp:taxon-name-part></tp:taxon-name></italic> lacks crystals in the excipulum, the culture produced abundant acicular crystals on <abbrev xmlns:xlink="http://www.w3.org/1999/xlink" xlink:title="potato dextrose agar" id="ABBRID0E5KGK" xlink:type="simple">PDA</abbrev> (Fig. <xref ref-type="fig" rid="F12">12R, S, T</xref>).</p></tp:treatment-sec><tp:treatment-sec><!--Section generated to contain objects referenced in tp:taxon-treatment.--><fig id="F14" position="float" orientation="portrait"><object-id xmlns:xlink="http://www.w3.org/1999/xlink" content-type="doi" xlink:type="simple">10.3897/mycokeys.99.90117.figure14</object-id><object-id xmlns:xlink="http://www.w3.org/1999/xlink" content-type="arpha" xlink:type="simple">23833AAA-8E65-59BA-831B-01E9E9DC8363</object-id><label>Figure 14.</label><caption><p>Asexual morph and hyphal structures of the <italic><tp:taxon-name><tp:taxon-name-part taxon-name-part-type="genus" reg="Neobelonopsis">Neobelonopsis</tp:taxon-name-part></tp:taxon-name></italic> and <italic><tp:taxon-name><tp:taxon-name-part taxon-name-part-type="genus" reg="Trichobelonium">Trichobelonium</tp:taxon-name-part></tp:taxon-name></italic> species <bold>A</bold> conidiophores of <italic><tp:taxon-name><tp:taxon-name-part taxon-name-part-type="genus" reg="Neobelonopsis">N.</tp:taxon-name-part><tp:taxon-name-part taxon-name-part-type="species" reg="acutata">acutata</tp:taxon-name-part></tp:taxon-name></italic><bold>B</bold> monilioid hyphae of <italic><tp:taxon-name><tp:taxon-name-part taxon-name-part-type="genus" reg="Neobelonopsis">N.</tp:taxon-name-part><tp:taxon-name-part taxon-name-part-type="species" reg="bicolor">bicolor</tp:taxon-name-part></tp:taxon-name></italic><bold>C</bold> conidiophores with conidia of <italic><tp:taxon-name><tp:taxon-name-part taxon-name-part-type="genus" reg="Neobelonopsis">N.</tp:taxon-name-part><tp:taxon-name-part taxon-name-part-type="species" reg="cinnabarina">cinnabarina</tp:taxon-name-part></tp:taxon-name></italic><bold>D</bold> conidiophores with conidia of <italic><tp:taxon-name><tp:taxon-name-part taxon-name-part-type="genus" reg="Neobelonopsis">N.</tp:taxon-name-part><tp:taxon-name-part taxon-name-part-type="species" reg="didymospora">didymospora</tp:taxon-name-part></tp:taxon-name></italic><bold>E</bold> conidiophores with conidia of <italic><tp:taxon-name><tp:taxon-name-part taxon-name-part-type="genus" reg="Neobelonopsis">N.</tp:taxon-name-part><tp:taxon-name-part taxon-name-part-type="species" reg="microspora">microspora</tp:taxon-name-part></tp:taxon-name></italic><bold>F</bold> conidiophores with conidia of <italic><tp:taxon-name><tp:taxon-name-part taxon-name-part-type="genus" reg="Neobelonopsis">N.</tp:taxon-name-part><tp:taxon-name-part taxon-name-part-type="species" reg="multiguttata">multiguttata</tp:taxon-name-part></tp:taxon-name></italic><bold>G</bold> conidiophores with conidia of <italic><tp:taxon-name><tp:taxon-name-part taxon-name-part-type="genus" reg="Neobelonopsis">N.</tp:taxon-name-part><tp:taxon-name-part taxon-name-part-type="species" reg="obtusa">obtusa</tp:taxon-name-part></tp:taxon-name></italic><bold>H</bold> conidiophores with conidia of <italic><tp:taxon-name><tp:taxon-name-part taxon-name-part-type="genus" reg="Trichobelonium">T.</tp:taxon-name-part><tp:taxon-name-part taxon-name-part-type="species" reg="albobarbatum">albobarbatum</tp:taxon-name-part></tp:taxon-name></italic><bold>I</bold> hyphal mass with melanized appressorium-like structure of <italic><tp:taxon-name><tp:taxon-name-part taxon-name-part-type="genus" reg="Trichobelonium">T.</tp:taxon-name-part><tp:taxon-name-part taxon-name-part-type="species" reg="miscanthi">miscanthi</tp:taxon-name-part></tp:taxon-name></italic>. Scale bars: 10 μm.</p></caption><graphic xmlns:xlink="http://www.w3.org/1999/xlink" xlink:href="mycokeys-99-045-g014.jpg" position="float" orientation="portrait" xlink:type="simple" id="oo_892430.jpg"><uri content-type="original_file" xlink:type="simple">https://binary.pensoft.net/fig/892430</uri></graphic></fig></tp:treatment-sec><ref-list><ref id="B1"><mixed-citation xmlns:xlink="http://www.w3.org/1999/xlink" xlink:type="simple"><person-group><name name-style="western"><surname>Aebi</surname><given-names>B</given-names></name></person-group> (<year>1972</year>) <article-title>Untersuchungen über Discomyceten aus der Gruppe <tp:taxon-name><tp:taxon-name-part taxon-name-part-type="genus">Tapesia</tp:taxon-name-part></tp:taxon-name>-<tp:taxon-name><tp:taxon-name-part taxon-name-part-type="genus">Trichobelonium</tp:taxon-name-part></tp:taxon-name>.</article-title><source>Nova Hedwigia</source><volume>23</volume>: <fpage>49</fpage>–<lpage>112</lpage>. <ext-link xlink:href="10.2307/3758475" ext-link-type="doi" xlink:type="simple">https://doi.org/10.2307/3758475</ext-link></mixed-citation></ref><ref id="B61"><mixed-citation xmlns:xlink="http://www.w3.org/1999/xlink" xlink:type="simple"><person-group><name name-style="western"><surname>Wong</surname><given-names>P</given-names></name><name name-style="western"><surname>Dong</surname><given-names>C</given-names></name><name name-style="western"><surname>Martin</surname><given-names>P</given-names></name><name name-style="western"><surname>Sharp</surname><given-names>PJ</given-names></name></person-group> (<year>2015</year>) <article-title>Fairway patch-a serious emerging disease of couch (syn. bermudagrass) [<italic><tp:taxon-name><tp:taxon-name-part taxon-name-part-type="genus">Cynodon</tp:taxon-name-part><tp:taxon-name-part taxon-name-part-type="species">dactylon</tp:taxon-name-part></tp:taxon-name></italic>] and kikuyu (<italic><tp:taxon-name><tp:taxon-name-part taxon-name-part-type="genus">Pennisetum</tp:taxon-name-part><tp:taxon-name-part taxon-name-part-type="species">clandestinum</tp:taxon-name-part></tp:taxon-name></italic>) turf in Australia caused by <italic><tp:taxon-name><tp:taxon-name-part taxon-name-part-type="genus">Phialocephala</tp:taxon-name-part><tp:taxon-name-part taxon-name-part-type="species">bamuru</tp:taxon-name-part></tp:taxon-name></italic> PTW Wong &amp; C. Dong sp. nov.</article-title><source>Australasian Plant Pathology</source><volume>44</volume>(<issue>5</issue>): <fpage>1</fpage>–<lpage>11</lpage>. <ext-link xlink:href="10.1007/s13313-015-0369-0" ext-link-type="doi" xlink:type="simple">https://doi.org/10.1007/s13313-015-0369-0</ext-link></mixed-citation></ref></ref-list></tp:taxon-treatment>
